# Supplementary material for: The association between plasma chemokines and breast cancer risk and prognosis: A mendelian randomization study
Source: Front Genet. 2023 Jan 4;13:1004931. doi: 10.3389/fgene.2022.1004931 (PMC9845285; doi:10.3389/fgene.2022.1004931)
Supplement: Supplementary file 2 [file Table1.XLSX]

## Sheet: sTable 1
sTable 1. List of the SNPs used as the genetic instrument for two-sample MR analysis
exposure	effect_allele.exposure	other_allele.exposure	beta.exposure	eaf.exposure	chr.exposure	pos.exposure	se.exposure	pval.exposure	samplesize.exposure	R2	F statistics	status
Eotaxin	A	G	0.2291	0.5838	1	159175354	0.0252	8.51138e-20	3301	0.0244266	82.6011	inclusion
Eotaxin	C	T	0.5552	0.06675	3	42906116	0.0487	4.46684e-30	3301	0.0378812	129.891	inclusion
Eotaxin	G	A	-0.2462	0.90797	7	75495667	0.0436	1.65959e-08	3301	0.00956715	31.8669	inclusion
C-C motif chemokine 1	G	T	-0.1478	0.61149	1	196657064	0.0254	5.62341e-09	3301	0.0101532	33.8391	inclusion
C-C motif chemokine 1	G	A	-0.4306	0.0317	5	40972211	0.0734	4.46684e-09	3301	0.0103182	34.3948	inclusion
C-C motif chemokine 14	A	G	0.2424	0.17136	1	159175527	0.0336	5.7544e-13	3301	0.015522	52.0144	inclusion
C-C motif chemokine 14	C	T	-0.5312	0.05086	17	34311387	0.055	4.46684e-22	3301	0.0274817	93.224	inclusion
C-C motif chemokine 14	C	T	-1.0813	0.05615	17	34312337	0.0499	3.54813e-104	3301	0.124533	469.276	inclusion
C-C motif chemokine 14	A	G	0.5608	0.02676	17	34317237	0.076	1.62181e-13	3301	0.016227	54.4159	inclusion
C-C motif chemokine 14	A	T	-0.5015	0.02066	17	34298606	0.0889	1.7e-08	3301	0.0095483	31.8035	exclusion
C-C motif chemokine 15	T	C	0.5086	0.02269	14	94844947	0.0835	1.14815e-09	3301	0.0111143	37.078	inclusion
C-C motif chemokine 15	T	C	0.6136	0.017	17	33868077	0.0972	2.81838e-10	3301	0.0119284	39.8268	inclusion
C-C motif chemokine 15	A	G	-0.4859	0.97489	17	34163862	0.087	2.39883e-08	3301	0.00936106	31.174	inclusion
C-C motif chemokine 15	G	A	0.1848	0.16963	17	34273986	0.0329	1.99526e-08	3301	0.0094675	31.5318	inclusion
C-C motif chemokine 15	C	T	0.3448	0.04051	17	34286521	0.0631	4.57088e-08	3301	0.00896437	29.8409	inclusion
C-C motif chemokine 15	T	G	-1.6912	0.93051	17	34327923	0.039	1e-200	3301	0.362919	1879.31	inclusion
C-C motif chemokine 15	T	C	-0.2614	0.50746	19	49206462	0.0241	2.18776e-27	3301	0.034413	117.575	inclusion
C-C motif chemokine 16	C	T	-0.258	0.82296	17	34296925	0.0322	1.23027e-15	3301	0.0190773	64.16	inclusion
C-C motif chemokine 16	C	T	-1.4126	0.07711	17	34303312	0.0402	1e-200	3301	0.27223	1234.02	inclusion
C-C motif chemokine 16	T	C	-1.6376	0.02105	17	34305362	0.0817	2.45471e-89	3301	0.108504	401.521	inclusion
C-C motif chemokine 17	G	A	-0.2352	0.14121	10	121010256	0.0375	3.63078e-10	3301	0.0117766	39.3142	inclusion
C-C motif chemokine 17	T	C	-0.2276	0.72351	16	57418725	0.0275	1.14815e-16	3301	0.0203289	68.4567	inclusion
C-C motif chemokine 17	G	T	0.446	0.07846	16	57444002	0.0471	2.69153e-21	3301	0.026445	89.6117	inclusion
C-C motif chemokine 17	G	T	-0.2282	0.11977	16	57558508	0.0402	1.41254e-08	3301	0.00966751	32.2045	inclusion
C-C motif chemokine 17	G	A	-0.397	0.03931	3	16937239	0.0637	4.57088e-10	3301	0.0116299	38.8185	inclusion
C-C motif chemokine 17	T	C	0.1732	0.18084	3	17131421	0.0317	4.46684e-08	3301	0.00896235	29.8342	inclusion
C-C motif chemokine 17	C	T	0.5899	0.06675	3	42906116	0.0486	6.91831e-34	3301	0.0427244	147.238	inclusion
C-C motif chemokine 17	T	A	-0.212	0.28225	8	106581528	0.0273	7.76e-15	3301	0.0179407	60.2675	exclusion
C-C motif chemokine 19	T	C	-0.2365	0.30396	3	49642430	0.0262	2.04174e-19	3301	0.0240893	81.4323	inclusion
C-C motif chemokine 19	G	T	-0.1496	0.633	6	32607926	0.026	8.31764e-09	3301	0.00992972	33.0867	inclusion
C-C motif chemokine 19	A	T	0.6269	0.02622	6	32569932	0.077	3.8e-16	3301	0.019685	66.2448	exclusion
C-C motif chemokine 21	C	A	-0.6072	0.10951	3	132240100	0.038	1.44544e-57	3301	0.0717951	255.172	inclusion
C-C motif chemokine 21	C	T	0.4523	0.0488	6	33048460	0.0566	1.25893e-15	3301	0.0189781	63.82	inclusion
C-C motif chemokine 22	G	A	-0.3359	0.93299	16	57349794	0.0496	1.23027e-11	3301	0.0137031	45.8346	inclusion
C-C motif chemokine 22	G	T	0.1783	0.74337	16	57409934	0.0281	2.23872e-10	3301	0.0120498	40.2371	inclusion
C-C motif chemokine 22	T	C	-0.8502	0.01585	16	57562973	0.105	5.62341e-16	3301	0.019475	65.524	inclusion
C-C motif chemokine 22	G	A	0.8314	0.02254	17	67081278	0.0865	7.24436e-22	3301	0.0272242	92.3261	inclusion
C-C motif chemokine 23	A	G	1.0154	0.05558	17	34312581	0.0506	1.44544e-89	3301	0.108727	402.448	inclusion
C-C motif chemokine 23	G	T	-0.3633	0.05696	17	34323852	0.0526	4.7863e-12	3301	0.0142457	47.6756	inclusion
C-C motif chemokine 23	A	C	-0.9312	0.02084	17	34333721	0.0853	9.33254e-28	3301	0.0348449	119.104	inclusion
C-C motif chemokine 23	T	C	0.2247	0.12285	17	34340592	0.0412	4.7863e-08	3301	0.00893039	29.7268	inclusion
C-C motif chemokine 23	C	T	-0.7157	0.02451	17	34344222	0.0805	6.16595e-19	3301	0.0233856	78.9964	inclusion
Ck-beta-8-1	C	A	0.7289	0.87372	17	34326215	0.0353	1.62181e-94	3301	0.114389	426.112	inclusion
Ck-beta-8-1	A	C	-0.6882	0.02084	17	34333721	0.086	1.20226e-15	3301	0.0190302	63.9984	inclusion
Ck-beta-8-1	G	A	0.2045	0.85324	17	34356233	0.0352	6.16595e-09	3301	0.0101213	33.7317	inclusion
Ck-beta-8-1	T	C	0.2609	0.48557	17	34359972	0.0241	2.95121e-27	3301	0.034286	117.125	inclusion
C-C motif chemokine 24	G	A	-0.2002	0.22404	19	54320636	0.0302	3.46737e-11	3301	0.0131379	43.9189	inclusion
C-C motif chemokine 24	T	A	-0.1368	0.51363	12	82516610	0.025	4.27e-08	3301	0.00898928	29.9246	exclusion
C-C motif chemokine 25	C	T	-0.1646	0.58786	11	17305650	0.0254	8.51138e-11	3301	0.0125619	41.969	inclusion
C-C motif chemokine 25	T	C	-0.1642	0.48491	19	49203829	0.0255	1.20226e-10	3301	0.0124051	41.4384	inclusion
C-C motif chemokine 25	C	T	0.1617	0.31912	19	7988117	0.0288	2.04174e-08	3301	0.00945936	31.5044	inclusion
C-C motif chemokine 25	A	C	0.1693	0.68095	19	7993807	0.031	4.89779e-08	3301	0.00895444	29.8076	inclusion
C-C motif chemokine 25	A	G	-0.9718	0.07829	19	8121096	0.0428	5.24807e-114	3301	0.135082	515.232	inclusion
C-C motif chemokine 25	C	A	0.4266	0.12398	19	8126830	0.0373	3.16228e-30	3301	0.0381155	130.726	inclusion
C-C motif chemokine 25	A	C	-0.2051	0.25265	9	136145425	0.0286	6.91831e-13	3301	0.0153405	51.3968	inclusion
C-C motif chemokine 26	A	G	0.1521	0.5838	1	159175354	0.0253	1.94984e-09	3301	0.0108304	36.1205	inclusion
C-C motif chemokine 27	T	C	0.1804	0.71338	22	46543485	0.0276	6.76083e-11	3301	0.0127769	42.6964	inclusion
C-C motif chemokine 27	T	G	-0.4077	0.02797	9	34646340	0.0741	3.71535e-08	3301	0.0090873	30.2539	inclusion
C-C motif chemokine 28	C	T	0.2005	0.44943	12	54729872	0.0247	5.37032e-16	3301	0.0195707	65.8524	inclusion
C-C motif chemokine 28	G	A	-0.2471	0.42666	2	206953057	0.0246	1.09648e-23	3301	0.0296588	100.835	inclusion
C-C motif chemokine 3	T	C	-0.2817	0.82046	17	34340284	0.0315	3.80189e-19	3301	0.0236543	79.9262	inclusion
C-C motif chemokine 3	A	G	-0.7144	0.86235	17	34392880	0.0346	1.34896e-94	3301	0.114376	426.057	inclusion
C-C motif chemokine 3-like 1	G	A	0.235	0.14162	17	34347818	0.0356	3.89045e-11	3301	0.0130285	43.5484	inclusion
C-C motif chemokine 3-like 1	G	A	0.496	0.13145	17	34391617	0.0364	3.0903e-42	3301	0.0532536	185.566	inclusion
C-C motif chemokine 3-like 1	G	A	-0.4274	0.0317	5	40972211	0.0734	5.7544e-09	3301	0.010167	33.8855	inclusion
C-C motif chemokine 5	A	C	0.1467	0.41587	10	65048306	0.0253	6.45654e-09	3301	0.0100826	33.6013	inclusion
C-C motif chemokine 5	C	T	-0.2126	0.1768	17	34191406	0.0319	2.81838e-11	3301	0.0132768	44.3897	inclusion
C-C motif chemokine 7	T	C	-0.1665	0.23865	17	32533694	0.0289	8.51138e-09	3301	0.00995502	33.1718	inclusion
C-C motif chemokine 7	C	A	-0.5878	0.15824	17	32647831	0.0328	7.07946e-72	3301	0.0886635	320.958	inclusion
C-C motif chemokine 7	T	A	1.3165	0.02096	17	32647357	0.0854	1.35e-53	3301	0.0671567	237.5	exclusion
C-C motif chemokine 8	C	A	-0.2309	0.15824	17	32647831	0.0341	1.28825e-11	3301	0.0136994	45.8222	inclusion
C-X-C motif chemokine 10	A	G	1.9224	0.00876	4	76943947	0.1301	2.0893e-49	3301	0.06204	218.208	inclusion
C-X-C motif chemokine 11	C	A	0.1385	0.47282	10	65140440	0.0251	3.46737e-08	3301	0.00913943	30.4291	inclusion
C-X-C motif chemokine 11	C	T	-0.2328	0.52873	4	76924933	0.0245	2.39883e-21	3301	0.0266237	90.2341	inclusion
Stromal cell-derived factor 1	G	T	0.5507	0.02842	17	67276383	0.0778	1.41254e-12	3301	0.0149514	50.0735	inclusion
Growth-regulated alpha protein	A	G	-0.2616	0.07216	4	74455628	0.0474	3.38844e-08	3301	0.00914291	30.4408	inclusion
Growth-regulated alpha protein	A	G	0.6307	0.01794	4	74540520	0.0941	2.0893e-11	3301	0.0134261	44.8955	inclusion
Growth-regulated alpha protein	T	C	0.8544	0.01193	4	74649784	0.1239	5.24807e-12	3301	0.0142011	47.5244	inclusion
Growth-regulated alpha protein	A	G	-0.5288	0.97688	4	74719925	0.0863	8.70964e-10	3301	0.0112462	37.523	inclusion
Growth-regulated alpha protein	G	C	0.7462	0.23997	4	74743691	0.0262	2.04e-178	3301	0.197259	810.671	exclusion
C-X-C motif chemokine 16	G	A	-0.178	0.58695	17	4673023	0.0251	1.38038e-12	3301	0.0150065	50.2608	inclusion
C-X-C motif chemokine 16	A	G	-0.1949	0.22311	19	54320716	0.0303	1.23027e-10	3301	0.0123789	41.35	inclusion
C-X-C motif chemokine 16	G	A	0.1582	0.2565	2	111845422	0.0287	3.46737e-08	3301	0.00912062	30.3659	inclusion
C-X-C motif chemokine 16	C	T	-0.1724	0.20553	3	46099437	0.0301	1.04713e-08	3301	0.00984014	32.7852	inclusion
C-X-C motif chemokine 16	T	A	-0.2245	0.25565	17	4618101	0.0281	1.38e-15	3301	0.0189695	63.7906	exclusion
Gro-beta/gamma	A	G	-0.1962	0.78454	6	32593627	0.03	5.88844e-11	3301	0.0127914	42.7457	inclusion
C-X-C motif chemokine 5	G	A	-0.2044	0.22404	19	54320636	0.0302	1.31826e-11	3301	0.0136873	45.7809	inclusion
C-X-C motif chemokine 5	C	T	-0.2359	0.88107	4	74863997	0.0374	2.81838e-10	3301	0.0119087	39.7603	inclusion
Cytochrome c	G	A	0.153	0.49293	19	4547917	0.0253	1.54882e-09	3301	0.0109575	36.5493	inclusion
Cytochrome c	A	C	0.1394	0.3826	6	87822341	0.0253	3.80189e-08	3301	0.00911304	30.3404	inclusion
Cytoglobin	A	G	-0.1433	0.3445	1	229020078	0.026	3.71535e-08	3301	0.00911847	30.3587	inclusion
The 7 SNPs marked as exclusion were those palindromic SNPs with intermediate allele frequencies

## Sheet: sTable2
sTable 2 Heterogeneity among genetic variants was quantified by I2 statistic, where 0% indicates no heterogeneity and 100% indicates pure heterogeneity.
exposure	SNP	I-square
Eotaxin	rs12075	0.987394
Eotaxin	rs2228467
Eotaxin	rs757973
C-C motif chemokine 1	rs570618	0.924568
C-C motif chemokine 1	rs74480769
C-C motif chemokine 14	rs13962	0.993681
C-C motif chemokine 14	rs16971802
C-C motif chemokine 14	rs9903158
C-C motif chemokine 14	rs117324160
C-C motif chemokine 15	rs28929474	0.996634
C-C motif chemokine 15	rs75359882
C-C motif chemokine 15	rs4251767
C-C motif chemokine 15	rs4796139
C-C motif chemokine 15	rs1617347
C-C motif chemokine 15	rs854624
C-C motif chemokine 15	rs681343
C-C motif chemokine 16	rs1719189	0.996777
C-C motif chemokine 16	rs80329614
C-C motif chemokine 16	rs114853983
C-C motif chemokine 17	rs112751691
C-C motif chemokine 17	rs35185988	0.985532
C-C motif chemokine 17	rs2228467
C-C motif chemokine 17	rs10886430
C-C motif chemokine 17	rs8102
C-C motif chemokine 17	rs16956811
C-C motif chemokine 17	rs676991
C-C motif chemokine 19	rs13064576	0.982252
C-C motif chemokine 19	rs9272617
C-C motif chemokine 21	rs11924792	0.99586
C-C motif chemokine 21	rs12722013
C-C motif chemokine 22	rs4550435	0.987291
C-C motif chemokine 22	rs170364
C-C motif chemokine 22	rs79928291
C-C motif chemokine 22	rs77542162
C-C motif chemokine 23	rs72830000	0.993965
C-C motif chemokine 23	rs854691
C-C motif chemokine 23	rs112588959
C-C motif chemokine 23	rs1005107
C-C motif chemokine 23	rs117321474
Ck-beta-8-1	rs712048	0.989598
Ck-beta-8-1	rs112588959
Ck-beta-8-1	rs854665
Ck-beta-8-1	rs854674
C-C motif chemokine 24	rs62143196	0.61761
C-C motif chemokine 25	rs9411378	0.992451
C-C motif chemokine 25	rs214068
C-C motif chemokine 25	rs7788
C-C motif chemokine 25	rs532434060
C-C motif chemokine 25	rs74959615
C-C motif chemokine 25	rs62124694
C-C motif chemokine 25	rs35106244
C-C motif chemokine 26	rs12075	NAN
C-C motif chemokine 27	rs12551313	0.981922
C-C motif chemokine 27	rs135556
C-C motif chemokine 28	rs12694039	0.993934
C-C motif chemokine 28	rs4759076
C-C motif chemokine 3	rs1003645	0.988306
C-C motif chemokine 3	rs712042
C-C motif chemokine 3-like 1	rs74480769	0.984578
C-C motif chemokine 3-like 1	rs7211942
C-C motif chemokine 3-like 1	rs2015086
C-C motif chemokine 5	rs7080386	0.987159
C-C motif chemokine 5	rs2291299
C-C motif chemokine 7	rs12953237	0.995564
C-C motif chemokine 7	rs1133763
C-C motif chemokine 8	rs1133763	NAN
C-X-C motif chemokine 10	rs11548618	NAN
C-X-C motif chemokine 11	rs10031452	0.991076
C-X-C motif chemokine 11	rs2393969
Stromal cell-derived factor 1	rs573431210	NAN
Growth-regulated alpha protein	rs75495477	0.991932
Growth-regulated alpha protein	rs79189251
Growth-regulated alpha protein	rs146974102
Growth-regulated alpha protein	rs11723868
C-X-C motif chemokine 16	rs55711612	0.967257
C-X-C motif chemokine 16	rs13317619
C-X-C motif chemokine 16	rs6502821
C-X-C motif chemokine 16	rs62143197
Gro-beta/gamma	rs9271732	NAN
C-X-C motif chemokine 5	rs425535	0
C-X-C motif chemokine 5	rs62143196
Cytochrome c	rs13210074	0
Cytochrome c	rs4807601
Cytoglobin	rs10916376	NAN

## Sheet: sTable3
sTable 2. Causal association between plasma chemokines and overall and subtypes of breast cancer using different methods of two-sample MR analysis
exposure	outcome	method	nsnp	b	se	pval
C-X-C motif chemokine 16	breast cancer risk	MR Egger	4	-0.324313	0.614126	0.650178
C-X-C motif chemokine 16	breast cancer risk	Weighted median	4	0.0219554	0.0307592	0.475361
C-X-C motif chemokine 16	breast cancer risk	Inverse variance weighted	4	0.0381497	0.0386968	0.324202
C-X-C motif chemokine 16	breast cancer risk	Simple mode	4	0.0236227	0.0538187	0.690402
C-X-C motif chemokine 16	breast cancer risk	Weighted mode	4	0.00250767	0.0416166	0.955741
C-C motif chemokine 24	breast cancer risk	Wald ratio	1	0.0699124	0.0403631	0.0832584
C-C motif chemokine 22	breast cancer risk	MR Egger	4	0.0195328	0.0296159	0.57734
C-C motif chemokine 22	breast cancer risk	Weighted median	4	0.00696721	0.0201482	0.729495
C-C motif chemokine 22	breast cancer risk	Inverse variance weighted	4	0.00393652	0.0173179	0.820183
C-C motif chemokine 22	breast cancer risk	Simple mode	4	0.0140122	0.0291248	0.663348
C-C motif chemokine 22	breast cancer risk	Weighted mode	4	0.01336	0.0238691	0.614743
C-C motif chemokine 14	breast cancer risk	MR Egger	4	-0.00722626	0.0236533	0.788844
C-C motif chemokine 14	breast cancer risk	Weighted median	4	-0.0206724	0.011901	0.0823811
C-C motif chemokine 14	breast cancer risk	Inverse variance weighted	4	-0.018878	0.0117606	0.108452
C-C motif chemokine 14	breast cancer risk	Simple mode	4	-0.0229109	0.0216252	0.367141
C-C motif chemokine 14	breast cancer risk	Weighted mode	4	-0.0213161	0.0126683	0.191036
C-X-C motif chemokine 10	breast cancer risk	Wald ratio	1	0.00712384	0.0204564	0.727656
C-C motif chemokine 7	breast cancer risk	Inverse variance weighted	2	0.00212643	0.0230717	0.926566
C-C motif chemokine 3	breast cancer risk	Inverse variance weighted	2	0.0162817	0.0153449	0.288665
Gro-beta/gamma	breast cancer risk	Wald ratio	1	-0.0337475	0.0369157	0.360624
C-C motif chemokine 21	breast cancer risk	Inverse variance weighted	2	0.0136216	0.0139227	0.327889
C-C motif chemokine 28	breast cancer risk	Inverse variance weighted	2	-0.0442499	0.0254223	0.0817541
C-X-C motif chemokine 5	breast cancer risk	Inverse variance weighted	2	0.0278939	0.0411656	0.498025
C-C motif chemokine 1	breast cancer risk	Inverse variance weighted	2	-0.0306561	0.0380535	0.420471
C-C motif chemokine 16	breast cancer risk	MR Egger	3	0.0148923	0.0113187	0.413733
C-C motif chemokine 16	breast cancer risk	Weighted median	3	0.00633468	0.00765191	0.407752
C-C motif chemokine 16	breast cancer risk	Inverse variance weighted	3	0.00455887	0.00738854	0.537222
C-C motif chemokine 16	breast cancer risk	Simple mode	3	0.00489117	0.0106351	0.690739
C-C motif chemokine 16	breast cancer risk	Weighted mode	3	0.00705748	0.00867623	0.501412
C-C motif chemokine 27	breast cancer risk	Inverse variance weighted	2	-0.0279092	0.0296145	0.345978
Cytochrome c	breast cancer risk	Inverse variance weighted	2	0.00396943	0.054393	0.941825
C-X-C motif chemokine 11	breast cancer risk	Inverse variance weighted	2	-0.0694673	0.0582311	0.232886
Eotaxin	breast cancer risk	MR Egger	3	-0.0475252	0.0419599	0.460458
Eotaxin	breast cancer risk	Weighted median	3	-0.017826	0.0174579	0.307213
Eotaxin	breast cancer risk	Inverse variance weighted	3	-0.0145381	0.0160384	0.364693
Eotaxin	breast cancer risk	Simple mode	3	-0.0155195	0.0243441	0.589042
Eotaxin	breast cancer risk	Weighted mode	3	-0.0204642	0.0190704	0.395529
C-C motif chemokine 26	breast cancer risk	Wald ratio	1	-0.01399	0.0402971	0.728463
C-C motif chemokine 19	breast cancer risk	Inverse variance weighted	2	0.0715961	0.053736	0.182739
C-C motif chemokine 23	breast cancer risk	MR Egger	5	0.0346076	0.0216558	0.208317
C-C motif chemokine 23	breast cancer risk	Weighted median	5	0.00962663	0.0126208	0.445605
C-C motif chemokine 23	breast cancer risk	Inverse variance weighted	5	0.00734932	0.0109923	0.503758
C-C motif chemokine 23	breast cancer risk	Simple mode	5	-0.00997689	0.0262079	0.722792
C-C motif chemokine 23	breast cancer risk	Weighted mode	5	0.0213023	0.0135601	0.191288
Stromal cell-derived factor 1	breast cancer risk	Wald ratio	1	-0.00119546	0.0396163	0.975927
C-C motif chemokine 8	breast cancer risk	Wald ratio	1	-0.0133849	0.0360884	0.710718
Cytoglobin	breast cancer risk	Wald ratio	1	0.0330936	0.0460485	0.472345
C-C motif chemokine 17	breast cancer risk	MR Egger	7	-0.0151182	0.0346781	0.681048
C-C motif chemokine 17	breast cancer risk	Weighted median	7	-0.00463288	0.0159814	0.771898
C-C motif chemokine 17	breast cancer risk	Inverse variance weighted	7	-0.0135715	0.0131508	0.302079
C-C motif chemokine 17	breast cancer risk	Simple mode	7	-0.0106298	0.0259228	0.696005
C-C motif chemokine 17	breast cancer risk	Weighted mode	7	-0.00948395	0.0199495	0.651316
C-C motif chemokine 5	breast cancer risk	Inverse variance weighted	2	-0.112254	0.0275013	4.46953e-05
C-C motif chemokine 15	breast cancer risk	MR Egger	7	0.00901335	0.0120961	0.489707
C-C motif chemokine 15	breast cancer risk	Weighted median	7	0.00364095	0.00673639	0.588859
C-C motif chemokine 15	breast cancer risk	Inverse variance weighted	7	-0.00193332	0.00923948	0.834256
C-C motif chemokine 15	breast cancer risk	Simple mode	7	0.00903603	0.0215133	0.689096
C-C motif chemokine 15	breast cancer risk	Weighted mode	7	0.00405846	0.00696562	0.581354
C-C motif chemokine 3-like 1	breast cancer risk	MR Egger	3	-0.0319234	0.0506417	0.641928
C-C motif chemokine 3-like 1	breast cancer risk	Weighted median	3	0.0160969	0.0179577	0.370053
C-C motif chemokine 3-like 1	breast cancer risk	Inverse variance weighted	3	0.0226268	0.0162686	0.164279
C-C motif chemokine 3-like 1	breast cancer risk	Simple mode	3	0.0110996	0.0245228	0.695177
C-C motif chemokine 3-like 1	breast cancer risk	Weighted mode	3	0.0142061	0.0192064	0.536548
Ck-beta-8-1	breast cancer risk	MR Egger	4	0.000273861	0.0218085	0.991121
Ck-beta-8-1	breast cancer risk	Weighted median	4	-0.0209173	0.0118668	0.0779556
Ck-beta-8-1	breast cancer risk	Inverse variance weighted	4	-0.0213909	0.010881	0.0493114
Ck-beta-8-1	breast cancer risk	Simple mode	4	-0.0396286	0.0201317	0.143661
Ck-beta-8-1	breast cancer risk	Weighted mode	4	-0.015333	0.0138645	0.34948
Growth-regulated alpha protein	breast cancer risk	MR Egger	4	-0.0125562	0.054059	0.837933
Growth-regulated alpha protein	breast cancer risk	Weighted median	4	0.0367659	0.0290625	0.205848
Growth-regulated alpha protein	breast cancer risk	Inverse variance weighted	4	0.0533387	0.0271443	0.0494135
Growth-regulated alpha protein	breast cancer risk	Simple mode	4	0.102138	0.0504575	0.136098
Growth-regulated alpha protein	breast cancer risk	Weighted mode	4	0.0170968	0.0354215	0.662363
C-C motif chemokine 25	breast cancer risk	MR Egger	7	0.0130791	0.0338942	0.715458
C-C motif chemokine 25	breast cancer risk	Weighted median	7	0.00249558	0.0108292	0.817743
C-C motif chemokine 25	breast cancer risk	Inverse variance weighted	7	-0.0126098	0.0211885	0.551761
C-C motif chemokine 25	breast cancer risk	Simple mode	7	-0.00583541	0.0191988	0.771434
C-C motif chemokine 25	breast cancer risk	Weighted mode	7	0.00268263	0.0117317	0.826723
C-X-C motif chemokine 16	Luminal A breast cancer	MR Egger	4	-0.231149	0.655644	0.758111
C-X-C motif chemokine 16	Luminal A breast cancer	Weighted median	4	0.0339792	0.0365626	0.352711
C-X-C motif chemokine 16	Luminal A breast cancer	Inverse variance weighted	4	0.0120741	0.039463	0.759636
C-X-C motif chemokine 16	Luminal A breast cancer	Simple mode	4	0.0530438	0.0553029	0.408241
C-X-C motif chemokine 16	Luminal A breast cancer	Weighted mode	4	0.0493903	0.0637275	0.494808
C-C motif chemokine 24	Luminal A breast cancer	Wald ratio	1	0.0291424	0.0521957	0.576619
C-C motif chemokine 22	Luminal A breast cancer	MR Egger	4	0.0142367	0.0388127	0.748936
C-C motif chemokine 22	Luminal A breast cancer	Weighted median	4	-0.00402418	0.0276354	0.884224
C-C motif chemokine 22	Luminal A breast cancer	Inverse variance weighted	4	0.00286827	0.0227205	0.899541
C-C motif chemokine 22	Luminal A breast cancer	Simple mode	4	-0.0127254	0.038204	0.760987
C-C motif chemokine 22	Luminal A breast cancer	Weighted mode	4	-0.0149243	0.0347496	0.696551
C-C motif chemokine 14	Luminal A breast cancer	MR Egger	4	-0.0128406	0.0251418	0.660332
C-C motif chemokine 14	Luminal A breast cancer	Weighted median	4	-0.0106619	0.0154214	0.489331
C-C motif chemokine 14	Luminal A breast cancer	Inverse variance weighted	4	-0.00808039	0.0141486	0.567925
C-C motif chemokine 14	Luminal A breast cancer	Simple mode	4	-0.0116691	0.0236794	0.655971
C-C motif chemokine 14	Luminal A breast cancer	Weighted mode	4	-0.0116691	0.0168285	0.537917
C-C motif chemokine 7	Luminal A breast cancer	Inverse variance weighted	2	-0.0114052	0.0252012	0.65086
C-C motif chemokine 3	Luminal A breast cancer	Inverse variance weighted	2	0.00346201	0.016645	0.835236
Gro-beta/gamma	Luminal A breast cancer	Wald ratio	1	0.0223738	0.0476032	0.63835
C-C motif chemokine 21	Luminal A breast cancer	Inverse variance weighted	2	-0.00381481	0.0182754	0.834651
C-C motif chemokine 28	Luminal A breast cancer	Inverse variance weighted	2	-0.0617204	0.0461761	0.181343
C-X-C motif chemokine 5	Luminal A breast cancer	Inverse variance weighted	2	-0.0182903	0.0485952	0.706634
C-C motif chemokine 1	Luminal A breast cancer	Inverse variance weighted	2	-0.0405827	0.0500494	0.417449
C-C motif chemokine 16	Luminal A breast cancer	MR Egger	3	0.0415125	0.0149732	0.220377
C-C motif chemokine 16	Luminal A breast cancer	Weighted median	3	0.0271476	0.00980709	0.00563734
C-C motif chemokine 16	Luminal A breast cancer	Inverse variance weighted	3	0.0247295	0.0113489	0.0293306
C-C motif chemokine 16	Luminal A breast cancer	Simple mode	3	0.032145	0.0127524	0.127881
C-C motif chemokine 16	Luminal A breast cancer	Weighted mode	3	0.0274169	0.0110952	0.132087
C-C motif chemokine 27	Luminal A breast cancer	Inverse variance weighted	2	-0.0350133	0.0390102	0.369429
Cytochrome c	Luminal A breast cancer	Inverse variance weighted	2	-0.0149147	0.0456459	0.743858
C-X-C motif chemokine 11	Luminal A breast cancer	Inverse variance weighted	2	-0.0755744	0.0717355	0.292106
Eotaxin	Luminal A breast cancer	MR Egger	3	-0.0161701	0.0543912	0.816035
Eotaxin	Luminal A breast cancer	Weighted median	3	0.0138004	0.0236635	0.559762
Eotaxin	Luminal A breast cancer	Inverse variance weighted	3	0.0143608	0.0209209	0.49244
Eotaxin	Luminal A breast cancer	Simple mode	3	0.0203707	0.0274259	0.535023
Eotaxin	Luminal A breast cancer	Weighted mode	3	0.00439487	0.0264351	0.883247
C-C motif chemokine 26	Luminal A breast cancer	Wald ratio	1	0.0463064	0.0530374	0.382614
C-C motif chemokine 19	Luminal A breast cancer	Inverse variance weighted	2	0.0881909	0.0303539	0.00366754
C-C motif chemokine 23	Luminal A breast cancer	MR Egger	5	0.00721779	0.0284297	0.815992
C-C motif chemokine 23	Luminal A breast cancer	Weighted median	5	0.0119312	0.0160954	0.458525
C-C motif chemokine 23	Luminal A breast cancer	Inverse variance weighted	5	0.00189003	0.014449	0.895927
C-C motif chemokine 23	Luminal A breast cancer	Simple mode	5	-0.0196281	0.0269302	0.506475
C-C motif chemokine 23	Luminal A breast cancer	Weighted mode	5	0.0128745	0.0182278	0.518962
Stromal cell-derived factor 1	Luminal A breast cancer	Wald ratio	1	0.00224007	0.0520648	0.965682
C-C motif chemokine 8	Luminal A breast cancer	Wald ratio	1	-0.0494708	0.0474832	0.297477
Cytoglobin	Luminal A breast cancer	Wald ratio	1	0.03234	0.0606652	0.593972
C-C motif chemokine 17	Luminal A breast cancer	MR Egger	7	0.00641429	0.0385516	0.874375
C-C motif chemokine 17	Luminal A breast cancer	Weighted median	7	-0.000230052	0.0192411	0.99046
C-C motif chemokine 17	Luminal A breast cancer	Inverse variance weighted	7	-0.0110137	0.0160847	0.493514
C-C motif chemokine 17	Luminal A breast cancer	Simple mode	7	0.00180747	0.0243194	0.94317
C-C motif chemokine 17	Luminal A breast cancer	Weighted mode	7	0.00093353	0.0221544	0.967756
C-C motif chemokine 5	Luminal A breast cancer	Inverse variance weighted	2	-0.130578	0.0359552	0.000281575
C-C motif chemokine 15	Luminal A breast cancer	MR Egger	7	-0.00270834	0.0155828	0.868838
C-C motif chemokine 15	Luminal A breast cancer	Weighted median	7	-0.000953202	0.00872271	0.912982
C-C motif chemokine 15	Luminal A breast cancer	Inverse variance weighted	7	-0.00193223	0.0102707	0.850775
C-C motif chemokine 15	Luminal A breast cancer	Simple mode	7	-0.00192739	0.0206457	0.92866
C-C motif chemokine 15	Luminal A breast cancer	Weighted mode	7	-0.0012148	0.00934618	0.900832
C-C motif chemokine 3-like 1	Luminal A breast cancer	MR Egger	3	-0.0286019	0.0670107	0.743177
C-C motif chemokine 3-like 1	Luminal A breast cancer	Weighted median	3	0.003178	0.023665	0.893172
C-C motif chemokine 3-like 1	Luminal A breast cancer	Inverse variance weighted	3	0.0065887	0.0216165	0.760518
C-C motif chemokine 3-like 1	Luminal A breast cancer	Simple mode	3	0.00457379	0.0303859	0.894162
C-C motif chemokine 3-like 1	Luminal A breast cancer	Weighted mode	3	0.000778797	0.0241095	0.977165
Ck-beta-8-1	Luminal A breast cancer	MR Egger	4	-0.00865683	0.0289211	0.792932
Ck-beta-8-1	Luminal A breast cancer	Weighted median	4	-0.0156748	0.015329	0.306516
Ck-beta-8-1	Luminal A breast cancer	Inverse variance weighted	4	-0.0148423	0.0144145	0.303161
Ck-beta-8-1	Luminal A breast cancer	Simple mode	4	-0.0288513	0.0246206	0.325859
Ck-beta-8-1	Luminal A breast cancer	Weighted mode	4	-0.0115272	0.0174527	0.556131
Growth-regulated alpha protein	Luminal A breast cancer	MR Egger	4	-0.0390587	0.0758994	0.658051
Growth-regulated alpha protein	Luminal A breast cancer	Weighted median	4	0.041276	0.036331	0.255911
Growth-regulated alpha protein	Luminal A breast cancer	Inverse variance weighted	4	0.0516794	0.0378898	0.172586
Growth-regulated alpha protein	Luminal A breast cancer	Simple mode	4	0.115495	0.0641668	0.169695
Growth-regulated alpha protein	Luminal A breast cancer	Weighted mode	4	0.00725361	0.0486452	0.890925
C-C motif chemokine 25	Luminal A breast cancer	MR Egger	7	0.0359235	0.0386446	0.395252
C-C motif chemokine 25	Luminal A breast cancer	Weighted median	7	0.0195069	0.0146341	0.182539
C-C motif chemokine 25	Luminal A breast cancer	Inverse variance weighted	7	-0.000912962	0.0252058	0.971107
C-C motif chemokine 25	Luminal A breast cancer	Simple mode	7	0.00927822	0.0229256	0.699724
C-C motif chemokine 25	Luminal A breast cancer	Weighted mode	7	0.0205444	0.0135823	0.181145
C-X-C motif chemokine 16	Luminal B breast cancer	MR Egger	4	-0.118516	0.823576	0.898767
C-X-C motif chemokine 16	Luminal B breast cancer	Weighted median	4	0.000922647	0.0661497	0.988872
C-X-C motif chemokine 16	Luminal B breast cancer	Inverse variance weighted	4	-0.0092082	0.0587403	0.875433
C-X-C motif chemokine 16	Luminal B breast cancer	Simple mode	4	0.0128459	0.0900887	0.895651
C-X-C motif chemokine 16	Luminal B breast cancer	Weighted mode	4	0.0115957	0.0881766	0.903699
C-C motif chemokine 24	Luminal B breast cancer	Wald ratio	1	-0.0141638	0.113863	0.901004
C-C motif chemokine 22	Luminal B breast cancer	MR Egger	4	0.0860949	0.129758	0.575256
C-C motif chemokine 22	Luminal B breast cancer	Weighted median	4	0.00196875	0.0637437	0.975361
C-C motif chemokine 22	Luminal B breast cancer	Inverse variance weighted	4	-0.0107432	0.0732964	0.88347
C-C motif chemokine 22	Luminal B breast cancer	Simple mode	4	0.019375	0.0969184	0.854334
C-C motif chemokine 22	Luminal B breast cancer	Weighted mode	4	0.0153671	0.0847014	0.867598
C-C motif chemokine 14	Luminal B breast cancer	MR Egger	4	-0.0610045	0.0863221	0.552988
C-C motif chemokine 14	Luminal B breast cancer	Weighted median	4	-0.0376294	0.0352921	0.28632
C-C motif chemokine 14	Luminal B breast cancer	Inverse variance weighted	4	-0.0153994	0.0433021	0.72212
C-C motif chemokine 14	Luminal B breast cancer	Simple mode	4	0.00482005	0.0858378	0.958751
C-C motif chemokine 14	Luminal B breast cancer	Weighted mode	4	-0.0476072	0.0343365	0.259668
C-C motif chemokine 7	Luminal B breast cancer	Inverse variance weighted	2	-0.0225511	0.0396886	0.569899
C-C motif chemokine 3	Luminal B breast cancer	Inverse variance weighted	2	0.0456712	0.0373499	0.221408
Gro-beta/gamma	Luminal B breast cancer	Wald ratio	1	-0.0619206	0.106344	0.560387
C-C motif chemokine 21	Luminal B breast cancer	Inverse variance weighted	2	-0.000462702	0.0401391	0.990803
C-C motif chemokine 28	Luminal B breast cancer	Inverse variance weighted	2	0.0293099	0.0568049	0.605873
C-X-C motif chemokine 5	Luminal B breast cancer	Inverse variance weighted	2	0.094555	0.112277	0.399699
C-C motif chemokine 1	Luminal B breast cancer	Inverse variance weighted	2	0.0477438	0.0851492	0.574996
C-C motif chemokine 16	Luminal B breast cancer	MR Egger	3	0.0217753	0.0414957	0.692347
C-C motif chemokine 16	Luminal B breast cancer	Weighted median	3	-0.0232987	0.0222631	0.295321
C-C motif chemokine 16	Luminal B breast cancer	Inverse variance weighted	3	-0.0319717	0.0377601	0.397158
C-C motif chemokine 16	Luminal B breast cancer	Simple mode	3	-0.0320716	0.0320644	0.422563
C-C motif chemokine 16	Luminal B breast cancer	Weighted mode	3	-0.0185624	0.0226568	0.498722
C-C motif chemokine 27	Luminal B breast cancer	Inverse variance weighted	2	-0.0657863	0.0847846	0.437795
Cytochrome c	Luminal B breast cancer	Inverse variance weighted	2	-0.0413711	0.101301	0.682983
C-X-C motif chemokine 11	Luminal B breast cancer	Inverse variance weighted	2	-0.123845	0.0654917	0.0586245
Eotaxin	Luminal B breast cancer	MR Egger	3	0.00661393	0.120167	0.964996
Eotaxin	Luminal B breast cancer	Weighted median	3	-0.0469797	0.0509129	0.35614
Eotaxin	Luminal B breast cancer	Inverse variance weighted	3	-0.0641126	0.0461603	0.164859
Eotaxin	Luminal B breast cancer	Simple mode	3	-0.0439116	0.0630331	0.558104
Eotaxin	Luminal B breast cancer	Weighted mode	3	-0.0392423	0.0574773	0.56524
C-C motif chemokine 26	Luminal B breast cancer	Wald ratio	1	-0.164077	0.117175	0.161432
C-C motif chemokine 19	Luminal B breast cancer	Inverse variance weighted	2	0.0746072	0.0674403	0.268609
C-C motif chemokine 23	Luminal B breast cancer	MR Egger	5	0.0777223	0.0619086	0.298207
C-C motif chemokine 23	Luminal B breast cancer	Weighted median	5	0.0624771	0.0348531	0.0730398
C-C motif chemokine 23	Luminal B breast cancer	Inverse variance weighted	5	0.0411641	0.0311633	0.18653
C-C motif chemokine 23	Luminal B breast cancer	Simple mode	5	0.0713397	0.0670495	0.347302
C-C motif chemokine 23	Luminal B breast cancer	Weighted mode	5	0.0629518	0.0376523	0.169857
Stromal cell-derived factor 1	Luminal B breast cancer	Wald ratio	1	0.169628	0.113863	0.13629
C-C motif chemokine 8	Luminal B breast cancer	Wald ratio	1	-0.0409923	0.106295	0.699759
Cytoglobin	Luminal B breast cancer	Wald ratio	1	0.187869	0.133	0.157787
C-C motif chemokine 17	Luminal B breast cancer	MR Egger	7	0.00827103	0.102097	0.938576
C-C motif chemokine 17	Luminal B breast cancer	Weighted median	7	-0.02163	0.0489255	0.658417
C-C motif chemokine 17	Luminal B breast cancer	Inverse variance weighted	7	0.0202723	0.0388138	0.601464
C-C motif chemokine 17	Luminal B breast cancer	Simple mode	7	0.0728925	0.0846454	0.422229
C-C motif chemokine 17	Luminal B breast cancer	Weighted mode	7	0.00465472	0.0633636	0.943827
C-C motif chemokine 5	Luminal B breast cancer	Inverse variance weighted	2	-0.217167	0.079479	0.00628782
C-C motif chemokine 15	Luminal B breast cancer	MR Egger	7	0.0438034	0.0383054	0.304596
C-C motif chemokine 15	Luminal B breast cancer	Weighted median	7	0.0158954	0.0200323	0.427492
C-C motif chemokine 15	Luminal B breast cancer	Inverse variance weighted	7	-0.0163831	0.0361354	0.650275
C-C motif chemokine 15	Luminal B breast cancer	Simple mode	7	-0.00168317	0.130942	0.990161
C-C motif chemokine 15	Luminal B breast cancer	Weighted mode	7	0.0153282	0.0188843	0.447965
C-C motif chemokine 3-like 1	Luminal B breast cancer	MR Egger	3	0.00526203	0.147891	0.977358
C-C motif chemokine 3-like 1	Luminal B breast cancer	Weighted median	3	0.0583846	0.0523561	0.264789
C-C motif chemokine 3-like 1	Luminal B breast cancer	Inverse variance weighted	3	0.0661269	0.0484194	0.17203
C-C motif chemokine 3-like 1	Luminal B breast cancer	Simple mode	3	0.0591951	0.0646199	0.456342
C-C motif chemokine 3-like 1	Luminal B breast cancer	Weighted mode	3	0.0553959	0.0587975	0.445569
Ck-beta-8-1	Luminal B breast cancer	MR Egger	4	0.0318983	0.0632746	0.664225
Ck-beta-8-1	Luminal B breast cancer	Weighted median	4	-0.0126008	0.0353529	0.72152
Ck-beta-8-1	Luminal B breast cancer	Inverse variance weighted	4	-0.0109602	0.03162	0.728876
Ck-beta-8-1	Luminal B breast cancer	Simple mode	4	-0.0437413	0.0545522	0.481288
Ck-beta-8-1	Luminal B breast cancer	Weighted mode	4	-0.00883279	0.0371154	0.827223
Growth-regulated alpha protein	Luminal B breast cancer	MR Egger	4	-0.136073	0.13827	0.428813
Growth-regulated alpha protein	Luminal B breast cancer	Weighted median	4	0.0627858	0.0774224	0.417394
Growth-regulated alpha protein	Luminal B breast cancer	Inverse variance weighted	4	0.0496576	0.0655012	0.44838
Growth-regulated alpha protein	Luminal B breast cancer	Simple mode	4	0.145356	0.11593	0.298715
Growth-regulated alpha protein	Luminal B breast cancer	Weighted mode	4	0.124105	0.124809	0.39334
C-C motif chemokine 25	Luminal B breast cancer	MR Egger	7	0.0388972	0.066167	0.58217
C-C motif chemokine 25	Luminal B breast cancer	Weighted median	7	-0.00655509	0.0321477	0.838427
C-C motif chemokine 25	Luminal B breast cancer	Inverse variance weighted	7	-0.0339456	0.0451078	0.451724
C-C motif chemokine 25	Luminal B breast cancer	Simple mode	7	-0.0263157	0.056398	0.657242
C-C motif chemokine 25	Luminal B breast cancer	Weighted mode	7	0.00190058	0.034265	0.957567
C-X-C motif chemokine 16	Her-2 enriched breast cancer	MR Egger	4	-1.21221	1.19517	0.417203
C-X-C motif chemokine 16	Her-2 enriched breast cancer	Weighted median	4	0.201995	0.098853	0.041014
C-X-C motif chemokine 16	Her-2 enriched breast cancer	Inverse variance weighted	4	0.185133	0.085664	0.0306833
C-X-C motif chemokine 16	Her-2 enriched breast cancer	Simple mode	4	0.216372	0.13933	0.218252
C-X-C motif chemokine 16	Her-2 enriched breast cancer	Weighted mode	4	0.209728	0.134253	0.216177
C-C motif chemokine 24	Her-2 enriched breast cancer	Wald ratio	1	0.0210907	0.167138	0.899584
C-C motif chemokine 22	Her-2 enriched breast cancer	MR Egger	4	0.0204819	0.125476	0.885338
C-C motif chemokine 22	Her-2 enriched breast cancer	Weighted median	4	-0.0541677	0.0897209	0.54602
C-C motif chemokine 22	Her-2 enriched breast cancer	Inverse variance weighted	4	-0.0477279	0.0734448	0.515791
C-C motif chemokine 22	Her-2 enriched breast cancer	Simple mode	4	-0.0850669	0.122053	0.535976
C-C motif chemokine 22	Her-2 enriched breast cancer	Weighted mode	4	-0.043177	0.111255	0.723849
C-C motif chemokine 14	Her-2 enriched breast cancer	MR Egger	4	0.0590845	0.0812692	0.542795
C-C motif chemokine 14	Her-2 enriched breast cancer	Weighted median	4	0.0169741	0.0484068	0.725847
C-C motif chemokine 14	Her-2 enriched breast cancer	Inverse variance weighted	4	0.0265045	0.0452651	0.558185
C-C motif chemokine 14	Her-2 enriched breast cancer	Simple mode	4	0.00522114	0.0761908	0.949678
C-C motif chemokine 14	Her-2 enriched breast cancer	Weighted mode	4	0.0146931	0.0549226	0.806404
C-C motif chemokine 7	Her-2 enriched breast cancer	Inverse variance weighted	2	0.0405671	0.0579338	0.483783
C-C motif chemokine 3	Her-2 enriched breast cancer	Inverse variance weighted	2	-0.0153518	0.0545203	0.778266
Gro-beta/gamma	Her-2 enriched breast cancer	Wald ratio	1	-0.069608	0.155091	0.653561
C-C motif chemokine 21	Her-2 enriched breast cancer	Inverse variance weighted	2	0.0778311	0.0594874	0.19075
C-C motif chemokine 28	Her-2 enriched breast cancer	Inverse variance weighted	2	0.0163096	0.170027	0.923581
C-X-C motif chemokine 5	Her-2 enriched breast cancer	Inverse variance weighted	2	-0.0918363	0.120292	0.4452
C-C motif chemokine 1	Her-2 enriched breast cancer	Inverse variance weighted	2	0.116792	0.12502	0.350205
C-C motif chemokine 16	Her-2 enriched breast cancer	MR Egger	3	-0.0394306	0.0472901	0.55754
C-C motif chemokine 16	Her-2 enriched breast cancer	Weighted median	3	-0.0308491	0.031299	0.324317
C-C motif chemokine 16	Her-2 enriched breast cancer	Inverse variance weighted	3	-0.0290247	0.0308692	0.34709
C-C motif chemokine 16	Her-2 enriched breast cancer	Simple mode	3	-0.032479	0.0413445	0.514406
C-C motif chemokine 16	Her-2 enriched breast cancer	Weighted mode	3	-0.0309264	0.0349428	0.469494
C-C motif chemokine 27	Her-2 enriched breast cancer	Inverse variance weighted	2	0.0349091	0.123785	0.777933
Cytochrome c	Her-2 enriched breast cancer	Inverse variance weighted	2	-0.133951	0.21797	0.53886
C-X-C motif chemokine 11	Her-2 enriched breast cancer	Inverse variance weighted	2	0.0017734	0.0954641	0.985179
Eotaxin	Her-2 enriched breast cancer	MR Egger	3	-0.175906	0.179522	0.506477
Eotaxin	Her-2 enriched breast cancer	Weighted median	3	-0.109727	0.0770503	0.154418
Eotaxin	Her-2 enriched breast cancer	Inverse variance weighted	3	-0.111465	0.0683748	0.103057
Eotaxin	Her-2 enriched breast cancer	Simple mode	3	-0.0951725	0.0905184	0.403363
Eotaxin	Her-2 enriched breast cancer	Weighted mode	3	-0.132878	0.0849406	0.25819
C-C motif chemokine 26	Her-2 enriched breast cancer	Wald ratio	1	-0.118908	0.170884	0.486528
C-C motif chemokine 19	Her-2 enriched breast cancer	Inverse variance weighted	2	0.172231	0.209487	0.410988
C-C motif chemokine 23	Her-2 enriched breast cancer	MR Egger	5	-0.0788766	0.0908581	0.449196
C-C motif chemokine 23	Her-2 enriched breast cancer	Weighted median	5	-0.0423686	0.0542796	0.43506
C-C motif chemokine 23	Her-2 enriched breast cancer	Inverse variance weighted	5	-0.0568434	0.0457945	0.214506
C-C motif chemokine 23	Her-2 enriched breast cancer	Simple mode	5	-0.0940625	0.0858554	0.334795
C-C motif chemokine 23	Her-2 enriched breast cancer	Weighted mode	5	-0.0352345	0.0553616	0.559085
Stromal cell-derived factor 1	Her-2 enriched breast cancer	Wald ratio	1	-0.117355	0.179658	0.513618
C-C motif chemokine 8	Her-2 enriched breast cancer	Wald ratio	1	0.0704677	0.155005	0.649386
Cytoglobin	Her-2 enriched breast cancer	Wald ratio	1	-0.046968	0.193047	0.807775
C-C motif chemokine 17	Her-2 enriched breast cancer	MR Egger	7	-0.109991	0.125868	0.422172
C-C motif chemokine 17	Her-2 enriched breast cancer	Weighted median	7	-0.0498737	0.0645036	0.439408
C-C motif chemokine 17	Her-2 enriched breast cancer	Inverse variance weighted	7	-0.0497998	0.0520005	0.338224
C-C motif chemokine 17	Her-2 enriched breast cancer	Simple mode	7	0.0348228	0.103528	0.748051
C-C motif chemokine 17	Her-2 enriched breast cancer	Weighted mode	7	0.0307689	0.0900633	0.744272
C-C motif chemokine 5	Her-2 enriched breast cancer	Inverse variance weighted	2	-0.225496	0.245238	0.357834
C-C motif chemokine 15	Her-2 enriched breast cancer	MR Egger	7	0.00169702	0.0490904	0.973761
C-C motif chemokine 15	Her-2 enriched breast cancer	Weighted median	7	0.0236626	0.027209	0.384486
C-C motif chemokine 15	Her-2 enriched breast cancer	Inverse variance weighted	7	0.0352147	0.0354346	0.320323
C-C motif chemokine 15	Her-2 enriched breast cancer	Simple mode	7	-0.00583079	0.0637077	0.930055
C-C motif chemokine 15	Her-2 enriched breast cancer	Weighted mode	7	0.0238706	0.0298382	0.454211
C-C motif chemokine 3-like 1	Her-2 enriched breast cancer	MR Egger	3	-0.00111624	0.276833	0.997433
C-C motif chemokine 3-like 1	Her-2 enriched breast cancer	Weighted median	3	-0.0299888	0.0779821	0.700563
C-C motif chemokine 3-like 1	Her-2 enriched breast cancer	Inverse variance weighted	3	0.00483478	0.0708735	0.945613
C-C motif chemokine 3-like 1	Her-2 enriched breast cancer	Simple mode	3	-0.027471	0.112544	0.829916
C-C motif chemokine 3-like 1	Her-2 enriched breast cancer	Weighted mode	3	-0.0353868	0.0847946	0.716973
Ck-beta-8-1	Her-2 enriched breast cancer	MR Egger	4	-0.120392	0.111092	0.391753
Ck-beta-8-1	Her-2 enriched breast cancer	Weighted median	4	-0.026795	0.0506088	0.596491
Ck-beta-8-1	Her-2 enriched breast cancer	Inverse variance weighted	4	-0.022575	0.0556921	0.685217
Ck-beta-8-1	Her-2 enriched breast cancer	Simple mode	4	-0.0417888	0.0755877	0.618892
Ck-beta-8-1	Her-2 enriched breast cancer	Weighted mode	4	-0.02898	0.0527679	0.621106
Growth-regulated alpha protein	Her-2 enriched breast cancer	MR Egger	4	-0.115279	0.288372	0.727986
Growth-regulated alpha protein	Her-2 enriched breast cancer	Weighted median	4	0.0256962	0.114382	0.82225
Growth-regulated alpha protein	Her-2 enriched breast cancer	Inverse variance weighted	4	0.0287569	0.110483	0.794645
Growth-regulated alpha protein	Her-2 enriched breast cancer	Simple mode	4	0.0217834	0.187722	0.914952
Growth-regulated alpha protein	Her-2 enriched breast cancer	Weighted mode	4	0.00043333	0.173792	0.998167
C-C motif chemokine 25	Her-2 enriched breast cancer	MR Egger	7	-0.00421421	0.071977	0.955579
C-C motif chemokine 25	Her-2 enriched breast cancer	Weighted median	7	-0.0154442	0.0464604	0.739575
C-C motif chemokine 25	Her-2 enriched breast cancer	Inverse variance weighted	7	-0.0223831	0.0419325	0.593487
C-C motif chemokine 25	Her-2 enriched breast cancer	Simple mode	7	-0.0233458	0.0708011	0.752806
C-C motif chemokine 25	Her-2 enriched breast cancer	Weighted mode	7	-0.0171062	0.0460971	0.72332
C-X-C motif chemokine 16	Triple-negative breast cancer	MR Egger	4	-0.510501	1.09401	0.686656
C-X-C motif chemokine 16	Triple-negative breast cancer	Weighted median	4	0.0250866	0.0646763	0.698106
C-X-C motif chemokine 16	Triple-negative breast cancer	Inverse variance weighted	4	0.0524813	0.0677353	0.438458
C-X-C motif chemokine 16	Triple-negative breast cancer	Simple mode	4	-0.0135197	0.0984278	0.89945
C-X-C motif chemokine 16	Triple-negative breast cancer	Weighted mode	4	-0.0135197	0.084888	0.883578
C-C motif chemokine 24	Triple-negative breast cancer	Wald ratio	1	0.106065	0.100706	0.292242
C-C motif chemokine 22	Triple-negative breast cancer	MR Egger	4	0.0469927	0.109106	0.708657
C-C motif chemokine 22	Triple-negative breast cancer	Weighted median	4	-0.0158631	0.0569058	0.780429
C-C motif chemokine 22	Triple-negative breast cancer	Inverse variance weighted	4	0.0372929	0.0514674	0.468702
C-C motif chemokine 22	Triple-negative breast cancer	Simple mode	4	-0.0253268	0.0929025	0.802835
C-C motif chemokine 22	Triple-negative breast cancer	Weighted mode	4	-0.0302661	0.0759858	0.717054
C-C motif chemokine 14	Triple-negative breast cancer	MR Egger	4	0.00713615	0.0484521	0.896416
C-C motif chemokine 14	Triple-negative breast cancer	Weighted median	4	0.00716785	0.0285176	0.801545
C-C motif chemokine 14	Triple-negative breast cancer	Inverse variance weighted	4	-0.00327363	0.0272024	0.904211
C-C motif chemokine 14	Triple-negative breast cancer	Simple mode	4	0.00281589	0.0458008	0.954843
C-C motif chemokine 14	Triple-negative breast cancer	Weighted mode	4	0.00843101	0.0317919	0.808038
C-C motif chemokine 7	Triple-negative breast cancer	Inverse variance weighted	2	0.0241104	0.0343024	0.482131
C-C motif chemokine 3	Triple-negative breast cancer	Inverse variance weighted	2	0.026481	0.0320281	0.408348
Gro-beta/gamma	Triple-negative breast cancer	Wald ratio	1	-0.0246376	0.0920446	0.788953
C-C motif chemokine 21	Triple-negative breast cancer	Inverse variance weighted	2	0.0300703	0.0487349	0.537223
C-C motif chemokine 28	Triple-negative breast cancer	Inverse variance weighted	2	-0.040767	0.049431	0.409528
C-X-C motif chemokine 5	Triple-negative breast cancer	Inverse variance weighted	2	0.105421	0.0703971	0.134257
C-C motif chemokine 1	Triple-negative breast cancer	Inverse variance weighted	2	0.0266378	0.0733193	0.716372
C-C motif chemokine 16	Triple-negative breast cancer	MR Egger	3	-0.0297047	0.0302265	0.505543
C-C motif chemokine 16	Triple-negative breast cancer	Weighted median	3	-0.0393704	0.0197969	0.0467324
C-C motif chemokine 16	Triple-negative breast cancer	Inverse variance weighted	3	-0.0391545	0.0183176	0.0325547
C-C motif chemokine 16	Triple-negative breast cancer	Simple mode	3	-0.0723688	0.0315344	0.148666
C-C motif chemokine 16	Triple-negative breast cancer	Weighted mode	3	-0.0243624	0.0220765	0.38481
C-C motif chemokine 27	Triple-negative breast cancer	Inverse variance weighted	2	0.00590638	0.100076	0.952937
Cytochrome c	Triple-negative breast cancer	Inverse variance weighted	2	0.0321669	0.0874745	0.713075
C-X-C motif chemokine 11	Triple-negative breast cancer	Inverse variance weighted	2	-0.056322	0.0568009	0.321407
Eotaxin	Triple-negative breast cancer	MR Egger	3	-0.104724	0.105155	0.501305
Eotaxin	Triple-negative breast cancer	Weighted median	3	-0.00732702	0.043949	0.867593
Eotaxin	Triple-negative breast cancer	Inverse variance weighted	3	-0.00188936	0.040329	0.962634
Eotaxin	Triple-negative breast cancer	Simple mode	3	0.00114663	0.0652557	0.987576
Eotaxin	Triple-negative breast cancer	Weighted mode	3	-0.0341759	0.0593642	0.622962
C-C motif chemokine 26	Triple-negative breast cancer	Wald ratio	1	0.0821245	0.102009	0.420777
C-C motif chemokine 19	Triple-negative breast cancer	Inverse variance weighted	2	0.1298	0.143489	0.365678
C-C motif chemokine 23	Triple-negative breast cancer	MR Egger	5	-0.0184489	0.0544654	0.757138
C-C motif chemokine 23	Triple-negative breast cancer	Weighted median	5	-0.00532589	0.0303898	0.860881
C-C motif chemokine 23	Triple-negative breast cancer	Inverse variance weighted	5	0.00276012	0.0278467	0.921044
C-C motif chemokine 23	Triple-negative breast cancer	Simple mode	5	-0.0181403	0.0431849	0.696023
C-C motif chemokine 23	Triple-negative breast cancer	Weighted mode	5	-0.00812736	0.0332015	0.818665
Stromal cell-derived factor 1	Triple-negative breast cancer	Wald ratio	1	-0.0780058	0.10397	0.45309
C-C motif chemokine 8	Triple-negative breast cancer	Wald ratio	1	0.0424148	0.0917145	0.643748
Cytoglobin	Triple-negative breast cancer	Wald ratio	1	0.0628328	0.116163	0.588574
C-C motif chemokine 17	Triple-negative breast cancer	MR Egger	7	-0.0598703	0.0744393	0.457753
C-C motif chemokine 17	Triple-negative breast cancer	Weighted median	7	-0.0294691	0.0388097	0.44766
C-C motif chemokine 17	Triple-negative breast cancer	Inverse variance weighted	7	-0.00612251	0.0310071	0.843471
C-C motif chemokine 17	Triple-negative breast cancer	Simple mode	7	-0.0223626	0.0524384	0.684653
C-C motif chemokine 17	Triple-negative breast cancer	Weighted mode	7	-0.0312283	0.0473022	0.533643
C-C motif chemokine 5	Triple-negative breast cancer	Inverse variance weighted	2	-0.0282836	0.0692987	0.68317
C-C motif chemokine 15	Triple-negative breast cancer	MR Egger	7	0.00920028	0.0274345	0.750971
C-C motif chemokine 15	Triple-negative breast cancer	Weighted median	7	0.00733162	0.0174339	0.674093
C-C motif chemokine 15	Triple-negative breast cancer	Inverse variance weighted	7	0.00401325	0.0182066	0.825538
C-C motif chemokine 15	Triple-negative breast cancer	Simple mode	7	0.0323805	0.0542704	0.572549
C-C motif chemokine 15	Triple-negative breast cancer	Weighted mode	7	0.0100388	0.0174075	0.585116
C-C motif chemokine 3-like 1	Triple-negative breast cancer	MR Egger	3	0.033124	0.127962	0.838745
C-C motif chemokine 3-like 1	Triple-negative breast cancer	Weighted median	3	0.0502835	0.0442551	0.255864
C-C motif chemokine 3-like 1	Triple-negative breast cancer	Inverse variance weighted	3	0.0473456	0.0413976	0.252756
C-C motif chemokine 3-like 1	Triple-negative breast cancer	Simple mode	3	0.0550176	0.0556824	0.427273
C-C motif chemokine 3-like 1	Triple-negative breast cancer	Weighted mode	3	0.0516022	0.0484624	0.398508
Ck-beta-8-1	Triple-negative breast cancer	MR Egger	4	-0.0189062	0.0552325	0.764749
Ck-beta-8-1	Triple-negative breast cancer	Weighted median	4	-0.018765	0.0289347	0.516642
Ck-beta-8-1	Triple-negative breast cancer	Inverse variance weighted	4	-0.0201943	0.0275604	0.463724
Ck-beta-8-1	Triple-negative breast cancer	Simple mode	4	-0.0201374	0.0433882	0.674166
Ck-beta-8-1	Triple-negative breast cancer	Weighted mode	4	-0.0201374	0.0335321	0.590484
Growth-regulated alpha protein	Triple-negative breast cancer	MR Egger	4	0.0745669	0.116759	0.588434
Growth-regulated alpha protein	Triple-negative breast cancer	Weighted median	4	0.0814046	0.0616702	0.186835
Growth-regulated alpha protein	Triple-negative breast cancer	Inverse variance weighted	4	0.0633477	0.0522019	0.224934
Growth-regulated alpha protein	Triple-negative breast cancer	Simple mode	4	0.0896349	0.0854058	0.37103
Growth-regulated alpha protein	Triple-negative breast cancer	Weighted mode	4	0.0938062	0.0766515	0.308376
C-C motif chemokine 25	Triple-negative breast cancer	MR Egger	7	0.00613869	0.0687185	0.932287
C-C motif chemokine 25	Triple-negative breast cancer	Weighted median	7	0.00559898	0.0268433	0.834776
C-C motif chemokine 25	Triple-negative breast cancer	Inverse variance weighted	7	0.0203336	0.039619	0.607792
C-C motif chemokine 25	Triple-negative breast cancer	Simple mode	7	0.070412	0.0546496	0.245048
C-C motif chemokine 25	Triple-negative breast cancer	Weighted mode	7	0.0211306	0.0309382	0.520097

## Sheet: sTable4
sTable 3. Causal association between plasma chemokines and overall and subtypes of breast cancer survival using different methods of two-sample MR analysis
exposure	outcome	method	nsnp	b	se	pval
C-X-C motif chemokine 16	overall survival of breast cancer	MR Egger	4	0.204025	0.777791	0.817627
C-X-C motif chemokine 16	overall survival of breast cancer	Weighted median	4	-0.0770518	0.0652257	0.237479
C-X-C motif chemokine 16	overall survival of breast cancer	Inverse variance weighted	4	-0.0758371	0.0552984	0.170245
C-X-C motif chemokine 16	overall survival of breast cancer	Simple mode	4	-0.0239728	0.0939247	0.81504
C-X-C motif chemokine 16	overall survival of breast cancer	Weighted mode	4	-0.119671	0.0867511	0.26159
C-C motif chemokine 24	overall survival of breast cancer	Wald ratio	1	-0.0167391	0.110988	0.880118
C-C motif chemokine 22	overall survival of breast cancer	MR Egger	4	-0.0544233	0.0791035	0.562531
C-C motif chemokine 22	overall survival of breast cancer	Weighted median	4	-0.0700737	0.0536769	0.191732
C-C motif chemokine 22	overall survival of breast cancer	Inverse variance weighted	4	-0.060316	0.0460639	0.190399
C-C motif chemokine 22	overall survival of breast cancer	Simple mode	4	-0.0717307	0.0711343	0.38755
C-C motif chemokine 22	overall survival of breast cancer	Weighted mode	4	-0.075338	0.0660052	0.336563
C-C motif chemokine 14	overall survival of breast cancer	MR Egger	4	-0.026206	0.0512548	0.660002
C-C motif chemokine 14	overall survival of breast cancer	Weighted median	4	-0.00657348	0.0314659	0.83452
C-C motif chemokine 14	overall survival of breast cancer	Inverse variance weighted	4	-0.00592297	0.0286471	0.8362
C-C motif chemokine 14	overall survival of breast cancer	Simple mode	4	-0.014658	0.0440918	0.76143
C-C motif chemokine 14	overall survival of breast cancer	Weighted mode	4	-0.00702131	0.0337772	0.848641
C-C motif chemokine 7	overall survival of breast cancer	Inverse variance weighted	2	-0.000823903	0.0364542	0.981969
C-C motif chemokine 3	overall survival of breast cancer	Inverse variance weighted	2	0.0207122	0.0332021	0.532745
Gro-beta/gamma	overall survival of breast cancer	Wald ratio	1	0.0701881	0.100255	0.483869
C-C motif chemokine 21	overall survival of breast cancer	Inverse variance weighted	2	0.00209081	0.0635628	0.973759
C-C motif chemokine 28	overall survival of breast cancer	Inverse variance weighted	2	-0.030783	0.053033	0.561612
C-X-C motif chemokine 5	overall survival of breast cancer	Inverse variance weighted	2	-0.0597514	0.076351	0.433869
C-C motif chemokine 1	overall survival of breast cancer	Inverse variance weighted	2	0.0256838	0.107147	0.810558
C-C motif chemokine 16	overall survival of breast cancer	MR Egger	3	0.0482323	0.0304078	0.358102
C-C motif chemokine 16	overall survival of breast cancer	Weighted median	3	0.0284604	0.0208429	0.172104
C-C motif chemokine 16	overall survival of breast cancer	Inverse variance weighted	3	0.0255137	0.0197365	0.196107
C-C motif chemokine 16	overall survival of breast cancer	Simple mode	3	0.0165412	0.0292156	0.628331
C-C motif chemokine 16	overall survival of breast cancer	Weighted mode	3	0.0317115	0.0212828	0.274686
C-C motif chemokine 27	overall survival of breast cancer	Inverse variance weighted	2	-0.0597163	0.0912545	0.512858
Cytochrome c	overall survival of breast cancer	Inverse variance weighted	2	-0.178843	0.0918349	0.0514823
C-X-C motif chemokine 11	overall survival of breast cancer	Inverse variance weighted	2	-0.0136827	0.0616764	0.824434
Eotaxin	overall survival of breast cancer	MR Egger	3	0.167937	0.145081	0.453599
Eotaxin	overall survival of breast cancer	Weighted median	3	0.0100033	0.0565576	0.859611
Eotaxin	overall survival of breast cancer	Inverse variance weighted	3	-0.0582285	0.0767861	0.448259
Eotaxin	overall survival of breast cancer	Simple mode	3	0.015663	0.0932763	0.882091
Eotaxin	overall survival of breast cancer	Weighted mode	3	0.025022	0.0659962	0.74105
C-C motif chemokine 26	overall survival of breast cancer	Wald ratio	1	-0.303006	0.109302	0.00556795
C-C motif chemokine 19	overall survival of breast cancer	Inverse variance weighted	2	-0.162	0.0626877	0.00975935
C-C motif chemokine 23	overall survival of breast cancer	MR Egger	5	0.0122919	0.0578497	0.845351
C-C motif chemokine 23	overall survival of breast cancer	Weighted median	5	0.0103503	0.0318158	0.744939
C-C motif chemokine 23	overall survival of breast cancer	Inverse variance weighted	5	0.0102986	0.0293019	0.725238
C-C motif chemokine 23	overall survival of breast cancer	Simple mode	5	0.00625153	0.0459532	0.898361
C-C motif chemokine 23	overall survival of breast cancer	Weighted mode	5	0.00931271	0.0341714	0.798705
Stromal cell-derived factor 1	overall survival of breast cancer	Wald ratio	1	-0.139554	0.10449	0.18169
C-C motif chemokine 8	overall survival of breast cancer	Wald ratio	1	-0.0141915	0.0973742	0.884125
Cytoglobin	overall survival of breast cancer	Wald ratio	1	-0.133431	0.124955	0.285599
C-C motif chemokine 17	overall survival of breast cancer	MR Egger	7	0.0863959	0.0805749	0.332613
C-C motif chemokine 17	overall survival of breast cancer	Weighted median	7	0.0413283	0.0402867	0.304961
C-C motif chemokine 17	overall survival of breast cancer	Inverse variance weighted	7	0.0317738	0.033452	0.342196
C-C motif chemokine 17	overall survival of breast cancer	Simple mode	7	0.0418546	0.0542696	0.469841
C-C motif chemokine 17	overall survival of breast cancer	Weighted mode	7	0.0418546	0.0469834	0.407317
C-C motif chemokine 5	overall survival of breast cancer	Inverse variance weighted	2	0.044626	0.0738425	0.545618
C-C motif chemokine 15	overall survival of breast cancer	MR Egger	7	-0.0256138	0.0244876	0.343472
C-C motif chemokine 15	overall survival of breast cancer	Weighted median	7	-0.0173905	0.0177019	0.325899
C-C motif chemokine 15	overall survival of breast cancer	Inverse variance weighted	7	-0.018663	0.017012	0.272619
C-C motif chemokine 15	overall survival of breast cancer	Simple mode	7	0.0252301	0.0414272	0.564841
C-C motif chemokine 15	overall survival of breast cancer	Weighted mode	7	-0.0164613	0.01877	0.414217
C-C motif chemokine 3-like 1	overall survival of breast cancer	MR Egger	3	0.0244545	0.135835	0.886604
C-C motif chemokine 3-like 1	overall survival of breast cancer	Weighted median	3	0.0312523	0.0459558	0.496473
C-C motif chemokine 3-like 1	overall survival of breast cancer	Inverse variance weighted	3	0.0164647	0.0433868	0.704327
C-C motif chemokine 3-like 1	overall survival of breast cancer	Simple mode	3	0.0294873	0.0689993	0.710732
C-C motif chemokine 3-like 1	overall survival of breast cancer	Weighted mode	3	0.0341924	0.0489805	0.557371
Ck-beta-8-1	overall survival of breast cancer	MR Egger	4	0.0662289	0.0585676	0.375493
Ck-beta-8-1	overall survival of breast cancer	Weighted median	4	0.0215277	0.030835	0.485078
Ck-beta-8-1	overall survival of breast cancer	Inverse variance weighted	4	0.0185445	0.0292526	0.526118
Ck-beta-8-1	overall survival of breast cancer	Simple mode	4	-0.0140944	0.0536655	0.809836
Ck-beta-8-1	overall survival of breast cancer	Weighted mode	4	0.0405795	0.0350051	0.330244
Growth-regulated alpha protein	overall survival of breast cancer	MR Egger	4	-0.168137	0.128845	0.321853
Growth-regulated alpha protein	overall survival of breast cancer	Weighted median	4	-0.0322621	0.0666033	0.628107
Growth-regulated alpha protein	overall survival of breast cancer	Inverse variance weighted	4	-0.0138465	0.0571793	0.808657
Growth-regulated alpha protein	overall survival of breast cancer	Simple mode	4	-0.0372225	0.0947318	0.720631
Growth-regulated alpha protein	overall survival of breast cancer	Weighted mode	4	-0.0393957	0.0857997	0.677346
C-C motif chemokine 25	overall survival of breast cancer	MR Egger	7	0.03766	0.0433825	0.42504
C-C motif chemokine 25	overall survival of breast cancer	Weighted median	7	0.0303524	0.0288556	0.292859
C-C motif chemokine 25	overall survival of breast cancer	Inverse variance weighted	7	0.0382537	0.0251039	0.127555
C-C motif chemokine 25	overall survival of breast cancer	Simple mode	7	0.0322493	0.055512	0.582428
C-C motif chemokine 25	overall survival of breast cancer	Weighted mode	7	0.0297768	0.0349631	0.427079
C-X-C motif chemokine 16	survival of ER positive breast cancer	MR Egger	4	0.221322	1.06254	0.854285
C-X-C motif chemokine 16	survival of ER positive breast cancer	Weighted median	4	-0.0115098	0.0877522	0.895647
C-X-C motif chemokine 16	survival of ER positive breast cancer	Inverse variance weighted	4	-0.00417341	0.0757651	0.956072
C-X-C motif chemokine 16	survival of ER positive breast cancer	Simple mode	4	-0.0187031	0.120057	0.886095
C-X-C motif chemokine 16	survival of ER positive breast cancer	Weighted mode	4	-0.00760712	0.122009	0.954207
C-C motif chemokine 24	survival of ER positive breast cancer	Wald ratio	1	-0.0070021	0.150873	0.962983
C-C motif chemokine 22	survival of ER positive breast cancer	MR Egger	4	-0.120617	0.107892	0.379858
C-C motif chemokine 22	survival of ER positive breast cancer	Weighted median	4	-0.056797	0.0717455	0.428568
C-C motif chemokine 22	survival of ER positive breast cancer	Inverse variance weighted	4	-0.0451068	0.0627022	0.471905
C-C motif chemokine 22	survival of ER positive breast cancer	Simple mode	4	-0.0573054	0.0920225	0.577588
C-C motif chemokine 22	survival of ER positive breast cancer	Weighted mode	4	-0.071801	0.0901754	0.484081
C-C motif chemokine 14	survival of ER positive breast cancer	MR Egger	4	0.0296258	0.090359	0.774153
C-C motif chemokine 14	survival of ER positive breast cancer	Weighted median	4	0.0181592	0.0419919	0.665417
C-C motif chemokine 14	survival of ER positive breast cancer	Inverse variance weighted	4	-0.000106733	0.043077	0.998023
C-C motif chemokine 14	survival of ER positive breast cancer	Simple mode	4	0.0219288	0.0675817	0.766885
C-C motif chemokine 14	survival of ER positive breast cancer	Weighted mode	4	0.0219288	0.0414057	0.633074
C-C motif chemokine 7	survival of ER positive breast cancer	Inverse variance weighted	2	0.0195796	0.0497487	0.693899
C-C motif chemokine 3	survival of ER positive breast cancer	Inverse variance weighted	2	0.0106964	0.0455079	0.814175
Gro-beta/gamma	survival of ER positive breast cancer	Wald ratio	1	0.000950285	0.134255	0.994352
C-C motif chemokine 21	survival of ER positive breast cancer	Inverse variance weighted	2	-0.0192936	0.095624	0.8401
C-C motif chemokine 28	survival of ER positive breast cancer	Inverse variance weighted	2	-0.0901348	0.0726229	0.214556
C-X-C motif chemokine 5	survival of ER positive breast cancer	Inverse variance weighted	2	-0.0609946	0.104309	0.558718
C-C motif chemokine 1	survival of ER positive breast cancer	Inverse variance weighted	2	0.196506	0.222502	0.377146
C-C motif chemokine 16	survival of ER positive breast cancer	MR Egger	3	0.0208567	0.0530077	0.761356
C-C motif chemokine 16	survival of ER positive breast cancer	Weighted median	3	-0.0083268	0.0282979	0.768563
C-C motif chemokine 16	survival of ER positive breast cancer	Inverse variance weighted	3	-0.0109462	0.0312003	0.725711
C-C motif chemokine 16	survival of ER positive breast cancer	Simple mode	3	-0.0711046	0.0554286	0.328141
C-C motif chemokine 16	survival of ER positive breast cancer	Weighted mode	3	0.00555331	0.0326345	0.880536
C-C motif chemokine 27	survival of ER positive breast cancer	Inverse variance weighted	2	-0.145706	0.110294	0.186477
Cytochrome c	survival of ER positive breast cancer	Inverse variance weighted	2	-0.314618	0.12699	0.0132308
C-X-C motif chemokine 11	survival of ER positive breast cancer	Inverse variance weighted	2	0.0478776	0.0990513	0.628839
Eotaxin	survival of ER positive breast cancer	MR Egger	3	0.283171	0.156845	0.322018
Eotaxin	survival of ER positive breast cancer	Weighted median	3	-0.0556672	0.0793395	0.482908
Eotaxin	survival of ER positive breast cancer	Inverse variance weighted	3	-0.0807111	0.11049	0.465095
Eotaxin	survival of ER positive breast cancer	Simple mode	3	-0.0931422	0.176425	0.650263
Eotaxin	survival of ER positive breast cancer	Weighted mode	3	0.0370305	0.0869533	0.711657
C-C motif chemokine 26	survival of ER positive breast cancer	Wald ratio	1	-0.415931	0.15005	0.00557216
C-C motif chemokine 19	survival of ER positive breast cancer	Inverse variance weighted	2	-0.196003	0.0851915	0.0214064
C-C motif chemokine 23	survival of ER positive breast cancer	MR Egger	5	0.00823106	0.0786288	0.923234
C-C motif chemokine 23	survival of ER positive breast cancer	Weighted median	5	-0.0209866	0.0423914	0.620553
C-C motif chemokine 23	survival of ER positive breast cancer	Inverse variance weighted	5	-0.0347929	0.0397957	0.381962
C-C motif chemokine 23	survival of ER positive breast cancer	Simple mode	5	-0.00396107	0.0644916	0.953971
C-C motif chemokine 23	survival of ER positive breast cancer	Weighted mode	5	-0.0177341	0.047208	0.726243
Stromal cell-derived factor 1	survival of ER positive breast cancer	Wald ratio	1	-0.165772	0.141486	0.241337
C-C motif chemokine 8	survival of ER positive breast cancer	Wald ratio	1	0.0144505	0.132873	0.913397
Cytoglobin	survival of ER positive breast cancer	Wald ratio	1	-0.37077	0.17166	0.0307797
C-C motif chemokine 17	survival of ER positive breast cancer	MR Egger	7	0.10384	0.110017	0.388583
C-C motif chemokine 17	survival of ER positive breast cancer	Weighted median	7	0.0380819	0.0577754	0.509807
C-C motif chemokine 17	survival of ER positive breast cancer	Inverse variance weighted	7	0.0266519	0.0457078	0.559832
C-C motif chemokine 17	survival of ER positive breast cancer	Simple mode	7	0.0269762	0.0835901	0.757857
C-C motif chemokine 17	survival of ER positive breast cancer	Weighted mode	7	0.0368962	0.0657983	0.595274
C-C motif chemokine 5	survival of ER positive breast cancer	Inverse variance weighted	2	0.0650507	0.101323	0.520864
C-C motif chemokine 15	survival of ER positive breast cancer	MR Egger	7	-0.0252976	0.0321903	0.467529
C-C motif chemokine 15	survival of ER positive breast cancer	Weighted median	7	-0.0132681	0.0239321	0.579301
C-C motif chemokine 15	survival of ER positive breast cancer	Inverse variance weighted	7	-0.0161633	0.0232348	0.486648
C-C motif chemokine 15	survival of ER positive breast cancer	Simple mode	7	0.0155312	0.0563147	0.79196
C-C motif chemokine 15	survival of ER positive breast cancer	Weighted mode	7	-0.0146725	0.0245877	0.572493
C-C motif chemokine 3-like 1	survival of ER positive breast cancer	MR Egger	3	-0.169611	0.185553	0.528556
C-C motif chemokine 3-like 1	survival of ER positive breast cancer	Weighted median	3	-0.0149622	0.0638585	0.814751
C-C motif chemokine 3-like 1	survival of ER positive breast cancer	Inverse variance weighted	3	0.0112056	0.0591578	0.849765
C-C motif chemokine 3-like 1	survival of ER positive breast cancer	Simple mode	3	-0.0168223	0.0910576	0.870467
C-C motif chemokine 3-like 1	survival of ER positive breast cancer	Weighted mode	3	-0.0164854	0.074055	0.844505
Ck-beta-8-1	survival of ER positive breast cancer	MR Egger	4	-0.0128133	0.0808212	0.888594
Ck-beta-8-1	survival of ER positive breast cancer	Weighted median	4	-0.0311109	0.0423455	0.462527
Ck-beta-8-1	survival of ER positive breast cancer	Inverse variance weighted	4	-0.0324256	0.0403484	0.421605
Ck-beta-8-1	survival of ER positive breast cancer	Simple mode	4	0.000889355	0.0650005	0.989942
Ck-beta-8-1	survival of ER positive breast cancer	Weighted mode	4	-0.0243333	0.0488478	0.652611
Growth-regulated alpha protein	survival of ER positive breast cancer	MR Egger	4	-0.0870234	0.175621	0.669326
Growth-regulated alpha protein	survival of ER positive breast cancer	Weighted median	4	0.0764982	0.0910767	0.400947
Growth-regulated alpha protein	survival of ER positive breast cancer	Inverse variance weighted	4	0.0418987	0.0782587	0.592382
Growth-regulated alpha protein	survival of ER positive breast cancer	Simple mode	4	0.116614	0.130776	0.438243
Growth-regulated alpha protein	survival of ER positive breast cancer	Weighted mode	4	0.117498	0.14053	0.464458
C-C motif chemokine 25	survival of ER positive breast cancer	MR Egger	7	0.0586417	0.0547047	0.332726
C-C motif chemokine 25	survival of ER positive breast cancer	Weighted median	7	0.0589731	0.0392259	0.132731
C-C motif chemokine 25	survival of ER positive breast cancer	Inverse variance weighted	7	0.0564181	0.034318	0.100181
C-C motif chemokine 25	survival of ER positive breast cancer	Simple mode	7	0.0589374	0.057536	0.34518
C-C motif chemokine 25	survival of ER positive breast cancer	Weighted mode	7	0.059369	0.0450309	0.235458
C-X-C motif chemokine 16	survival of ER negtive breast cancer	MR Egger	4	0.381434	1.4866	0.821484
C-X-C motif chemokine 16	survival of ER negtive breast cancer	Weighted median	4	-0.173053	0.122148	0.156557
C-X-C motif chemokine 16	survival of ER negtive breast cancer	Inverse variance weighted	4	-0.129596	0.105492	0.21926
C-X-C motif chemokine 16	survival of ER negtive breast cancer	Simple mode	4	-0.196737	0.166897	0.32346
C-X-C motif chemokine 16	survival of ER negtive breast cancer	Weighted mode	4	-0.20275	0.166888	0.311308
C-C motif chemokine 24	survival of ER negtive breast cancer	Wald ratio	1	-0.0577388	0.213283	0.78661
C-C motif chemokine 22	survival of ER negtive breast cancer	MR Egger	4	0.237152	0.170546	0.298885
C-C motif chemokine 22	survival of ER negtive breast cancer	Weighted median	4	-0.0414047	0.11385	0.716098
C-C motif chemokine 22	survival of ER negtive breast cancer	Inverse variance weighted	4	-0.0614	0.147091	0.676364
C-C motif chemokine 22	survival of ER negtive breast cancer	Simple mode	4	-0.0048018	0.156955	0.977515
C-C motif chemokine 22	survival of ER negtive breast cancer	Weighted mode	4	-0.0184495	0.141013	0.904186
C-C motif chemokine 14	survival of ER negtive breast cancer	MR Egger	4	-0.0769527	0.100418	0.523578
C-C motif chemokine 14	survival of ER negtive breast cancer	Weighted median	4	-0.0447211	0.0587117	0.446236
C-C motif chemokine 14	survival of ER negtive breast cancer	Inverse variance weighted	4	-0.0539012	0.0556987	0.33318
C-C motif chemokine 14	survival of ER negtive breast cancer	Simple mode	4	0.00876526	0.0963689	0.933261
C-C motif chemokine 14	survival of ER negtive breast cancer	Weighted mode	4	-0.044216	0.0649257	0.544712
C-C motif chemokine 7	survival of ER negtive breast cancer	Inverse variance weighted	2	0.0052182	0.0697695	0.94038
C-C motif chemokine 3	survival of ER negtive breast cancer	Inverse variance weighted	2	-0.00458312	0.0633203	0.942299
Gro-beta/gamma	survival of ER negtive breast cancer	Wald ratio	1	0.0336426	0.195295	0.863229
C-C motif chemokine 21	survival of ER negtive breast cancer	Inverse variance weighted	2	0.0473713	0.0812899	0.560064
C-C motif chemokine 28	survival of ER negtive breast cancer	Inverse variance weighted	2	-0.0178863	0.100688	0.859004
C-X-C motif chemokine 5	survival of ER negtive breast cancer	Inverse variance weighted	2	-0.118657	0.145917	0.416115
C-C motif chemokine 1	survival of ER negtive breast cancer	Inverse variance weighted	2	-0.234798	0.152386	0.123364
C-C motif chemokine 16	survival of ER negtive breast cancer	MR Egger	3	0.1373	0.0569313	0.250236
C-C motif chemokine 16	survival of ER negtive breast cancer	Weighted median	3	0.0923738	0.0388296	0.017362
C-C motif chemokine 16	survival of ER negtive breast cancer	Inverse variance weighted	3	0.0845953	0.0367128	0.0212089
C-C motif chemokine 16	survival of ER negtive breast cancer	Simple mode	3	0.105337	0.0484461	0.161717
C-C motif chemokine 16	survival of ER negtive breast cancer	Weighted mode	3	0.0933856	0.0390336	0.139152
C-C motif chemokine 27	survival of ER negtive breast cancer	Inverse variance weighted	2	0.121901	0.152458	0.423959
Cytochrome c	survival of ER negtive breast cancer	Inverse variance weighted	2	-0.0402998	0.175578	0.81846
C-X-C motif chemokine 11	survival of ER negtive breast cancer	Inverse variance weighted	2	-0.0416715	0.115364	0.717938
Eotaxin	survival of ER negtive breast cancer	MR Egger	3	0.555985	0.225449	0.245248
Eotaxin	survival of ER negtive breast cancer	Weighted median	3	0.110878	0.1172	0.344123
Eotaxin	survival of ER negtive breast cancer	Inverse variance weighted	3	0.071608	0.146852	0.625819
Eotaxin	survival of ER negtive breast cancer	Simple mode	3	0.13043	0.225493	0.621434
Eotaxin	survival of ER negtive breast cancer	Weighted mode	3	0.225175	0.135424	0.238261
C-C motif chemokine 26	survival of ER negtive breast cancer	Wald ratio	1	-0.273247	0.206718	0.186224
C-C motif chemokine 19	survival of ER negtive breast cancer	Inverse variance weighted	2	-0.172894	0.121146	0.153534
C-C motif chemokine 23	survival of ER negtive breast cancer	MR Egger	5	0.0924356	0.12213	0.504148
C-C motif chemokine 23	survival of ER negtive breast cancer	Weighted median	5	0.0584145	0.0643816	0.36424
C-C motif chemokine 23	survival of ER negtive breast cancer	Inverse variance weighted	5	0.044792	0.0568064	0.430403
C-C motif chemokine 23	survival of ER negtive breast cancer	Simple mode	5	0.0382508	0.0926453	0.700871
C-C motif chemokine 23	survival of ER negtive breast cancer	Weighted mode	5	0.0529651	0.0659194	0.466728
Stromal cell-derived factor 1	survival of ER negtive breast cancer	Wald ratio	1	-0.0154976	0.219212	0.943639
C-C motif chemokine 8	survival of ER negtive breast cancer	Wald ratio	1	-0.0350384	0.186573	0.851034
Cytoglobin	survival of ER negtive breast cancer	Wald ratio	1	0.0694562	0.235961	0.768487
C-C motif chemokine 17	survival of ER negtive breast cancer	MR Egger	7	0.162255	0.205726	0.466023
C-C motif chemokine 17	survival of ER negtive breast cancer	Weighted median	7	0.124698	0.0943078	0.186088
C-C motif chemokine 17	survival of ER negtive breast cancer	Inverse variance weighted	7	0.119171	0.0779767	0.126441
C-C motif chemokine 17	survival of ER negtive breast cancer	Simple mode	7	-0.0149587	0.185527	0.93836
C-C motif chemokine 17	survival of ER negtive breast cancer	Weighted mode	7	-0.0495487	0.14023	0.735917
C-C motif chemokine 5	survival of ER negtive breast cancer	Inverse variance weighted	2	-0.0788122	0.140534	0.574929
C-C motif chemokine 15	survival of ER negtive breast cancer	MR Egger	7	-0.0158365	0.0445639	0.736815
C-C motif chemokine 15	survival of ER negtive breast cancer	Weighted median	7	-0.018436	0.0349583	0.597936
C-C motif chemokine 15	survival of ER negtive breast cancer	Inverse variance weighted	7	-0.0238434	0.0321841	0.458788
C-C motif chemokine 15	survival of ER negtive breast cancer	Simple mode	7	-0.03726	0.0860391	0.680106
C-C motif chemokine 15	survival of ER negtive breast cancer	Weighted mode	7	-0.0182942	0.0318177	0.58621
C-C motif chemokine 3-like 1	survival of ER negtive breast cancer	MR Egger	3	-0.000865389	0.259474	0.997877
C-C motif chemokine 3-like 1	survival of ER negtive breast cancer	Weighted median	3	0.00395501	0.0890439	0.964573
C-C motif chemokine 3-like 1	survival of ER negtive breast cancer	Inverse variance weighted	3	-0.016564	0.0830551	0.841924
C-C motif chemokine 3-like 1	survival of ER negtive breast cancer	Simple mode	3	0.000647299	0.121797	0.996242
C-C motif chemokine 3-like 1	survival of ER negtive breast cancer	Weighted mode	3	0.00866669	0.0914805	0.93316
Ck-beta-8-1	survival of ER negtive breast cancer	MR Egger	4	0.0676262	0.109836	0.600823
Ck-beta-8-1	survival of ER negtive breast cancer	Weighted median	4	0.0496931	0.0582723	0.393784
Ck-beta-8-1	survival of ER negtive breast cancer	Inverse variance weighted	4	0.0471705	0.0549416	0.390586
Ck-beta-8-1	survival of ER negtive breast cancer	Simple mode	4	0.0252062	0.0902764	0.798225
Ck-beta-8-1	survival of ER negtive breast cancer	Weighted mode	4	0.0591939	0.0633151	0.418802
Growth-regulated alpha protein	survival of ER negtive breast cancer	MR Egger	4	-0.384372	0.249438	0.263244
Growth-regulated alpha protein	survival of ER negtive breast cancer	Weighted median	4	-0.212791	0.129884	0.101356
Growth-regulated alpha protein	survival of ER negtive breast cancer	Inverse variance weighted	4	-0.169667	0.110121	0.123381
Growth-regulated alpha protein	survival of ER negtive breast cancer	Simple mode	4	-0.285102	0.184695	0.220368
Growth-regulated alpha protein	survival of ER negtive breast cancer	Weighted mode	4	-0.285102	0.193636	0.237325
C-C motif chemokine 25	survival of ER negtive breast cancer	MR Egger	7	-0.0170115	0.0906958	0.858591
C-C motif chemokine 25	survival of ER negtive breast cancer	Weighted median	7	-0.0446441	0.0580399	0.441776
C-C motif chemokine 25	survival of ER negtive breast cancer	Inverse variance weighted	7	-0.0133315	0.0520693	0.797925
C-C motif chemokine 25	survival of ER negtive breast cancer	Simple mode	7	-0.0311768	0.114169	0.793951
C-C motif chemokine 25	survival of ER negtive breast cancer	Weighted mode	7	-0.043239	0.0666051	0.540258

## Sheet: sTable 5
sTable 4. The potential causal association between plasma chemokine and major risk factors of breast cancer
trait.x	outcome	nsnp.x	b	se	pval
C-C motif chemokine 1	Age at menopause (last menstrual period) || id:ukb-b-17422	2	-0.0195259	0.0182077	0.283542
C-C motif chemokine 14	Age at menopause (last menstrual period) || id:ukb-b-17422	5	-0.0072759	0.00640334	0.255845
C-C motif chemokine 15	Age at menopause (last menstrual period) || id:ukb-b-17422	7	0.00396236	0.00579936	0.494454
C-C motif chemokine 16	Age at menopause (last menstrual period) || id:ukb-b-17422	3	0.000682656	0.00570967	0.904831
C-C motif chemokine 17	Age at menopause (last menstrual period) || id:ukb-b-17422	7	-0.000894129	0.00698343	0.898121
C-C motif chemokine 19	Age at menopause (last menstrual period) || id:ukb-b-17422	3	0.0321929	0.0177333	0.0694629
C-C motif chemokine 21	Age at menopause (last menstrual period) || id:ukb-b-17422	1	-0.00834732	0.00956372	0.382766
C-C motif chemokine 22	Age at menopause (last menstrual period) || id:ukb-b-17422	3	0.0145456	0.0109673	0.184752
C-C motif chemokine 23	Age at menopause (last menstrual period) || id:ukb-b-17422	5	0.0127813	0.0059468	0.0316125
C-C motif chemokine 24	Age at menopause (last menstrual period) || id:ukb-b-17422	1	0.0389366	0.0228221	0.087991
C-C motif chemokine 25	Age at menopause (last menstrual period) || id:ukb-b-17422	6	-0.0020555	0.0054365	0.705362
C-C motif chemokine 26	Age at menopause (last menstrual period) || id:ukb-b-17422	1	-0.0295552	0.0245212	0.228091
C-C motif chemokine 27	Age at menopause (last menstrual period) || id:ukb-b-17422	2	-0.0254891	0.0172834	0.140273
C-C motif chemokine 28	Age at menopause (last menstrual period) || id:ukb-b-17422	2	-0.000374155	0.0201399	0.985178
C-C motif chemokine 3	Age at menopause (last menstrual period) || id:ukb-b-17422	2	0.0102786	0.00698367	0.141075
C-C motif chemokine 3-like 1	Age at menopause (last menstrual period) || id:ukb-b-17422	3	0.0148911	0.00924467	0.107229
C-C motif chemokine 5	Age at menopause (last menstrual period) || id:ukb-b-17422	2	0.0225509	0.0667648	0.735539
C-C motif chemokine 7	Age at menopause (last menstrual period) || id:ukb-b-17422	3	-0.00896614	0.00629615	0.154427
C-C motif chemokine 8	Age at menopause (last menstrual period) || id:ukb-b-17422	1	-0.0234298	0.0220615	0.288226
Ck-beta-8-1	Age at menopause (last menstrual period) || id:ukb-b-17422	4	0.00167804	0.00968684	0.862472
C-X-C motif chemokine 10	Age at menopause (last menstrual period) || id:ukb-b-17422	1	-0.010327	0.0115077	0.369504
C-X-C motif chemokine 11	Age at menopause (last menstrual period) || id:ukb-b-17422	2	0.0264602	0.0434791	0.542808
C-X-C motif chemokine 16	Age at menopause (last menstrual period) || id:ukb-b-17422	3	0.0187598	0.0135072	0.164872
C-X-C motif chemokine 5	Age at menopause (last menstrual period) || id:ukb-b-17422	2	0.0201625	0.0194772	0.300583
Cytochrome c	Age at menopause (last menstrual period) || id:ukb-b-17422	2	0.005436	0.0231256	0.814159
Cytoglobin	Age at menopause (last menstrual period) || id:ukb-b-17422	1	0.067003	0.0272491	0.0139359
Eotaxin	Age at menopause (last menstrual period) || id:ukb-b-17422	3	-0.0108185	0.0097488	0.267118
Growth-regulated alpha protein	Age at menopause (last menstrual period) || id:ukb-b-17422	5	-0.000749181	0.0062999	0.905339
C-C motif chemokine 1	Age Of Smoking Initiation || id:ieu-b-24	2	-0.00733473	0.013404	0.584239
C-C motif chemokine 14	Age Of Smoking Initiation || id:ieu-b-24	5	-0.00396743	0.00460232	0.38866
C-C motif chemokine 15	Age Of Smoking Initiation || id:ieu-b-24	7	0.000345163	0.00280098	0.901926
C-C motif chemokine 16	Age Of Smoking Initiation || id:ieu-b-24	3	0.000264212	0.00316645	0.933501
C-C motif chemokine 17	Age Of Smoking Initiation || id:ieu-b-24	7	-0.00968311	0.00564801	0.0864501
C-C motif chemokine 19	Age Of Smoking Initiation || id:ieu-b-24	2	-0.0237901	0.0170582	0.163122
C-C motif chemokine 21	Age Of Smoking Initiation || id:ieu-b-24	1	0.0013001	0.00720059	0.856717
C-C motif chemokine 22	Age Of Smoking Initiation || id:ieu-b-24	3	0.0128309	0.0084851	0.130491
C-C motif chemokine 23	Age Of Smoking Initiation || id:ieu-b-24	5	0.000178229	0.00460608	0.969134
C-C motif chemokine 24	Age Of Smoking Initiation || id:ieu-b-24	1	-0.00730919	0.0166809	0.661258
C-C motif chemokine 25	Age Of Smoking Initiation || id:ieu-b-24	4	-0.00277179	0.00433801	0.522853
C-C motif chemokine 26	Age Of Smoking Initiation || id:ieu-b-24	1	-0.00411973	0.018424	0.823063
C-C motif chemokine 27	Age Of Smoking Initiation || id:ieu-b-24	2	0.00757991	0.0133933	0.57143
C-C motif chemokine 28	Age Of Smoking Initiation || id:ieu-b-24	2	-0.0156573	0.0162144	0.334222
C-C motif chemokine 3	Age Of Smoking Initiation || id:ieu-b-24	2	0.00365661	0.00509564	0.473007
C-C motif chemokine 3-like 1	Age Of Smoking Initiation || id:ieu-b-24	3	0.00212201	0.00692369	0.759235
C-C motif chemokine 5	Age Of Smoking Initiation || id:ieu-b-24	2	0.0236159	0.012652	0.0619604
C-C motif chemokine 7	Age Of Smoking Initiation || id:ieu-b-24	3	0.00146902	0.00468113	0.753659
C-C motif chemokine 8	Age Of Smoking Initiation || id:ieu-b-24	1	0.00715522	0.0163722	0.662086
Ck-beta-8-1	Age Of Smoking Initiation || id:ieu-b-24	4	-0.00503057	0.00458007	0.272047
C-X-C motif chemokine 10	Age Of Smoking Initiation || id:ieu-b-24	1	-0.000238982	0.00994892	0.980836
C-X-C motif chemokine 11	Age Of Smoking Initiation || id:ieu-b-24	2	0.00812435	0.0175281	0.643004
C-X-C motif chemokine 16	Age Of Smoking Initiation || id:ieu-b-24	3	-0.00664952	0.0123574	0.590508
C-X-C motif chemokine 5	Age Of Smoking Initiation || id:ieu-b-24	2	-0.00659655	0.0120354	0.583627
Cytochrome c	Age Of Smoking Initiation || id:ieu-b-24	1	0.0198272	0.0180247	0.271332
Cytoglobin	Age Of Smoking Initiation || id:ieu-b-24	1	-0.0164977	0.0204472	0.419756
Eotaxin	Age Of Smoking Initiation || id:ieu-b-24	3	-0.0138089	0.0124978	0.269199
Growth-regulated alpha protein	Age Of Smoking Initiation || id:ieu-b-24	5	-0.000931546	0.00389044	0.81076
C-C motif chemokine 1	Age when periods started (menarche) || id:ukb-b-3768	2	-0.00823063	0.0117431	0.483371
C-C motif chemokine 14	Age when periods started (menarche) || id:ukb-b-3768	5	-0.00117579	0.00334529	0.725231
C-C motif chemokine 15	Age when periods started (menarche) || id:ukb-b-3768	7	-0.00450984	0.00367669	0.219971
C-C motif chemokine 16	Age when periods started (menarche) || id:ukb-b-3768	3	0.00299144	0.00231436	0.196165
C-C motif chemokine 17	Age when periods started (menarche) || id:ukb-b-3768	7	0.0014328	0.00413418	0.728912
C-C motif chemokine 19	Age when periods started (menarche) || id:ukb-b-3768	3	0.0156661	0.032105	0.625576
C-C motif chemokine 21	Age when periods started (menarche) || id:ukb-b-3768	1	-0.00213791	0.00535891	0.689934
C-C motif chemokine 22	Age when periods started (menarche) || id:ukb-b-3768	3	-0.00263026	0.00616173	0.669474
C-C motif chemokine 23	Age when periods started (menarche) || id:ukb-b-3768	5	0.00320197	0.00333105	0.336427
C-C motif chemokine 24	Age when periods started (menarche) || id:ukb-b-3768	1	-0.00280895	0.0127988	0.826284
C-C motif chemokine 25	Age when periods started (menarche) || id:ukb-b-3768	6	-0.00430746	0.00827516	0.602695
C-C motif chemokine 26	Age when periods started (menarche) || id:ukb-b-3768	1	-0.0030545	0.0137107	0.823705
C-C motif chemokine 27	Age when periods started (menarche) || id:ukb-b-3768	2	-0.00507576	0.0111903	0.650127
C-C motif chemokine 28	Age when periods started (menarche) || id:ukb-b-3768	2	0.0195393	0.0166004	0.239182
C-C motif chemokine 3	Age when periods started (menarche) || id:ukb-b-3768	2	-0.00525061	0.00391373	0.17973
C-C motif chemokine 3-like 1	Age when periods started (menarche) || id:ukb-b-3768	3	-0.00780108	0.00517993	0.132062
C-C motif chemokine 5	Age when periods started (menarche) || id:ukb-b-3768	2	0.0282138	0.0428769	0.510526
C-C motif chemokine 7	Age when periods started (menarche) || id:ukb-b-3768	3	-0.00455511	0.00352915	0.196803
C-C motif chemokine 8	Age when periods started (menarche) || id:ukb-b-3768	1	-0.00650567	0.012377	0.599149
Ck-beta-8-1	Age when periods started (menarche) || id:ukb-b-3768	4	0.00320211	0.00338581	0.344278
C-X-C motif chemokine 10	Age when periods started (menarche) || id:ukb-b-3768	1	-0.000235916	0.00644985	0.970822
C-X-C motif chemokine 11	Age when periods started (menarche) || id:ukb-b-3768	2	0.0321135	0.0370029	0.385468
C-X-C motif chemokine 16	Age when periods started (menarche) || id:ukb-b-3768	3	0.00392769	0.00756436	0.603596
C-X-C motif chemokine 5	Age when periods started (menarche) || id:ukb-b-3768	2	-0.0151688	0.0134218	0.258409
Cytochrome c	Age when periods started (menarche) || id:ukb-b-3768	2	0.00536674	0.0404899	0.894553
Cytoglobin	Age when periods started (menarche) || id:ukb-b-3768	1	0.00199441	0.0152422	0.895896
Eotaxin	Age when periods started (menarche) || id:ukb-b-3768	3	-0.00195475	0.00742985	0.792478
Growth-regulated alpha protein	Age when periods started (menarche) || id:ukb-b-3768	5	0.00674066	0.00291216	0.0206316
C-C motif chemokine 1	Body mass index || id:ebi-a-GCST006802	2	-0.0790769	0.0397218	0.0465063
C-C motif chemokine 14	Body mass index || id:ebi-a-GCST006802	5	-0.0254588	0.0205724	0.215894
C-C motif chemokine 15	Body mass index || id:ebi-a-GCST006802	6	0.0033001	0.015223	0.828377
C-C motif chemokine 16	Body mass index || id:ebi-a-GCST006802	3	0.0256062	0.0216891	0.237761
C-C motif chemokine 17	Body mass index || id:ebi-a-GCST006802	8	-0.0251968	0.0203088	0.214722
C-C motif chemokine 19	Body mass index || id:ebi-a-GCST006802	1	0.022833	0.0291755	0.433857
C-C motif chemokine 21	Body mass index || id:ebi-a-GCST006802	2	0.000424268	0.0234688	0.985577
C-C motif chemokine 22	Body mass index || id:ebi-a-GCST006802	3	0.00368063	0.0342225	0.914353
C-C motif chemokine 23	Body mass index || id:ebi-a-GCST006802	5	0.00764645	0.0229902	0.739439
C-C motif chemokine 24	Body mass index || id:ebi-a-GCST006802	1	-0.012987	0.044955	0.772666
C-C motif chemokine 25	Body mass index || id:ebi-a-GCST006802	5	0.00567702	0.0131652	0.666313
C-C motif chemokine 26	Body mass index || id:ebi-a-GCST006802	1	0.00381328	0.0387903	0.92169
C-C motif chemokine 27	Body mass index || id:ebi-a-GCST006802	2	0.000439443	0.0732803	0.995215
C-C motif chemokine 28	Body mass index || id:ebi-a-GCST006802	2	0.0141322	0.037725	0.70795
C-C motif chemokine 3	Body mass index || id:ebi-a-GCST006802	2	0.00197879	0.0160887	0.902113
C-C motif chemokine 3-like 1	Body mass index || id:ebi-a-GCST006802	3	0.00919088	0.0230312	0.689847
C-C motif chemokine 5	Body mass index || id:ebi-a-GCST006802	2	0.00136959	0.0304547	0.96413
C-C motif chemokine 7	Body mass index || id:ebi-a-GCST006802	3	0.0258585	0.0165921	0.119119
C-C motif chemokine 8	Body mass index || id:ebi-a-GCST006802	1	0.0909485	0.0476397	0.0562504
Ck-beta-8-1	Body mass index || id:ebi-a-GCST006802	4	0.00518063	0.0134145	0.699352
C-X-C motif chemokine 11	Body mass index || id:ebi-a-GCST006802	2	-0.0217545	0.0214114	0.309619
C-X-C motif chemokine 16	Body mass index || id:ebi-a-GCST006802	5	0.00508825	0.0182907	0.780868
C-X-C motif chemokine 5	Body mass index || id:ebi-a-GCST006802	2	-0.00549514	0.0353616	0.876507
Cytochrome c	Body mass index || id:ebi-a-GCST006802	2	-0.0131266	0.0294712	0.656029
Cytoglobin	Body mass index || id:ebi-a-GCST006802	1	0.0474529	0.0453594	0.29549
Eotaxin	Body mass index || id:ebi-a-GCST006802	3	0.0170116	0.0214495	0.427719
Growth-regulated alpha protein	Body mass index || id:ebi-a-GCST006802	4	0.0196014	0.0108102	0.0697955
Stromal cell-derived factor 1	Body mass index || id:ebi-a-GCST006802	1	-0.152533	0.123479	0.216721
